# Supplementary material for: High-entropy alloy nanopatterns by prescribed metallization of DNA origami templates
Source: Nat Commun. 2023 Mar 29;14:1745. doi: 10.1038/s41467-023-37333-y (PMC10060391; doi:10.1038/s41467-023-37333-y)
Supplement: Supplementary file 3 — Source Data [file 41467_2023_37333_MOESM3_ESM.xlsx]

## Sheet: Figure 2c
Figure 2c
Mg			Ag			Co			Ni			Pd			Pt
Time (ns)	Attachment (%)		Time (ns)	Attachment (%)		Time (ns)	Attachment (%)		Time (ns)	Attachment (%)		Time (ns)	Attachment (%)		Time (ns)	Attachment (%)
0.1	6.46813		0.1	0.33104		0.1	1.47048		0.1	0.58221		0.1	0.60714		0.1	0.84196
0.2	6.46805		0.2	0.42696		0.2	1.52874		0.2	0.78352		0.2	0.81517		0.2	1.04188
0.3	6.46814		0.3	0.80608		0.3	1.57555		0.3	1.72396		0.3	1.78695		0.3	1.96746
0.4	6.46848		0.4	0.95309		0.4	1.68735		0.4	2.03647		0.4	2.10988		0.4	2.27602
0.5	6.46904		0.5	1.79494		0.5	1.81494		0.5	2.63972		0.5	2.73324		0.5	2.87619
0.6	6.46972		0.6	2.32532		0.6	1.98789		0.6	4.33259		0.6	4.48254		0.6	4.59529
0.7	6.47031		0.7	3.06711		0.7	2.29702		0.7	6.02825		0.7	6.23472		0.7	6.17389
0.8	6.47061		0.8	4.76408		0.8	3.0965		0.8	11.1199		0.8	11.4961		0.8	11.069
0.9	6.47051		0.9	7.18335		0.9	3.59988		0.9	18.5657		0.9	19.19		0.9	19.3834
1	6.47004		1	9.01256		1	4.09309		1	11.519		1	11.9085		1	15.339
1.1	6.46931		1.1	11.2445		1.1	4.66795		1.1	16.5818		1.1	17.14		1.1	19.3323
1.2	6.4685		1.2	13.2223		1.2	5.13741		1.2	17.4795		1.2	18.0677		1.2	23.0968
1.3	6.46779		1.3	14.4646		1.3	6.64529		1.3	23.0065		1.3	23.7789		1.3	23.0596
1.4	6.4674		1.4	17.2178		1.4	7.45291		1.4	20.3885		1.4	21.0737		1.4	27.2504
1.5	6.46746		1.5	19.4808		1.5	7.28865		1.5	22.4459		1.5	23.1996		1.5	28.9688
1.6	6.46788		1.6	21.597		1.6	8.89317		1.6	23.4408		1.6	24.2277		1.6	26.346
1.7	6.46836		1.7	24.7683		1.7	9.59687		1.7	25.2478		1.7	26.0949		1.7	29.3302
1.8	6.46862		1.8	26.8554		1.8	11.0224		1.8	25.8644		1.8	26.7321		1.8	31.8562
1.9	6.46855		1.9	28.8035		1.9	11.0109		1.9	28.5673		1.9	29.525		1.9	30.1703
2	6.46826		2	30.8351		2	10.9757		2	30.9948		2	32.0335		2	33.6307
2.1	6.46794		2.1	32.6343		2.1	12.9192		2.1	25.6684		2.1	26.5295		2.1	26.9615
2.2	6.46774		2.2	34.2668		2.2	13.1604		2.2	31.8949		2.2	32.9635		2.2	33.9903
2.3	6.46778		2.3	35.8843		2.3	14.6119		2.3	32.9955		2.3	34.1009		2.3	35.2518
2.4	6.46817		2.4	37.6077		2.4	14.9929		2.4	32.6683		2.4	33.7628		2.4	35.5483
2.5	6.46897		2.5	39.4262		2.5	15.8598		2.5	35.3202		2.5	36.5031		2.5	36.5021
2.6	6.47013		2.6	41.2568		2.6	16.2714		2.6	34.1526		2.6	35.2965		2.6	36.4902
2.7	6.47139		2.7	42.9557		2.7	16.5324		2.7	36.4516		2.7	37.6722		2.7	30.7131
2.8	6.47247		2.8	43.9786		2.8	16.9637		2.8	35.2911		2.8	36.4729		2.8	36.87
2.9	6.47317		2.9	46.1007		2.9	17.1479		2.9	36.5424		2.9	37.766		2.9	37.5115
3	6.47343		3	47.3458		3	17.3799		3	31.8463		3	32.9131		3	38.1061
3.1	6.47337		3.1	48.2055		3.1	17.6709		3.1	36.8443		3.1	38.078		3.1	37.9479
3.2	6.47315		3.2	49.1777		3.2	18.0428		3.2	37.4818		3.2	38.7367		3.2	38.5862
3.3	6.47294		3.3	49.0155		3.3	18.5144		3.3	38.3993		3.3	39.6848		3.3	38.7901
3.4	6.47295		3.4	50.2361		3.4	19.1857		3.4	38.475		3.4	39.7631		3.4	38.9496
3.5	6.47344		3.5	50.5745		3.5	19.3798		3.5	38.7625		3.5	40.0601		3.5	39.2189
3.6	6.47445		3.6	47.419		3.6	19.5015		3.6	38.9862		3.6	40.2912		3.6	39.4015
3.7	6.47583		3.7	49.0874		3.7	19.6762		3.7	39.2747		3.7	40.5893		3.7	39.6405
3.8	6.47727		3.8	48.6373		3.8	19.7465		3.8	39.4494		3.8	40.7699		3.8	39.8434
3.9	6.4785		3.9	50.9706		3.9	19.838		3.9	39.6514		3.9	40.9786		3.9	40.0614
4	6.47931		4	49.932		4	19.9215		4	39.8158		4	41.1485		4	40.2071
4.1	6.47957		4.1	50.4497		4.1	20.0147		4.1	39.9516		4.1	41.2889		4.1	40.3327
4.2	6.47924		4.2	47.5475		4.2	20.1032		4.2	40.2295		4.2	41.576		4.2	40.4494
4.3	6.47843		4.3	50.7547		4.3	20.1447		4.3	40.4401		4.3	41.7936		4.3	40.49
4.4	6.4774		4.4	51.2248		4.4	20.2259		4.4	40.5243		4.4	41.8806		4.4	40.6179
4.5	6.47638		4.5	51.3929		4.5	20.4615		4.5	40.6532		4.5	42.0138		4.5	40.6932
4.6	6.47547		4.6	51.3854		4.6	20.5448		4.6	40.8199		4.6	42.1861		4.6	40.8672
4.7	6.47455		4.7	51.8282		4.7	20.6066		4.7	40.9445		4.7	42.3148		4.7	40.9566
4.8	6.47344		4.8	51.9301		4.8	20.6627		4.8	41.0746		4.8	42.4492		4.8	41.0926
4.9	6.47198		4.9	51.9581		4.9	20.7111		4.9	41.2099		4.9	42.589		4.9	41.1528
5	6.4701		5	52.4723		5	20.8235		5	41.336		5	42.7193		5	41.2332
5.1	6.46771		5.1	52.8051		5.1	20.8456		5.1	41.4652		5.1	42.8529		5.1	41.3338
5.2	6.4648		5.2	52.9107		5.2	20.895		5.2	41.5334		5.2	42.9233		5.2	41.4171
5.3	6.46149		5.3	53.103		5.3	20.9267		5.3	41.6242		5.3	43.0172		5.3	41.5903
5.4	6.45808		5.4	53.1779		5.4	20.9674		5.4	41.9318		5.4	43.3351		5.4	41.6994
5.5	6.45501		5.5	53.3457		5.5	21.023		5.5	42.0744		5.5	43.4824		5.5	41.8364
5.6	6.45263		5.6	53.4929		5.6	21.0664		5.6	42.2179		5.6	43.6307		5.6	41.97
5.7	6.45106		5.7	53.6424		5.7	21.1124		5.7	42.4081		5.7	43.8272		5.7	42.1573
5.8	6.45028		5.8	53.735		5.8	21.1396		5.8	42.563		5.8	43.9873		5.8	42.3327
5.9	6.45014		5.9	53.788		5.9	21.1685		5.9	42.6953		5.9	44.124		5.9	42.5677
6	6.45038		6	53.8342		6	21.2444		6	42.7307		6	44.1606		6	42.6993
6.1	6.4507		6.1	53.9513		6.1	21.2686		6.1	42.7381		6.1	44.1682		6.1	42.8146
6.2	6.45097		6.2	54.1137		6.2	21.2919		6.2	42.9603		6.2	44.3979		6.2	42.9937
6.3	6.45118		6.3	54.1906		6.3	21.308		6.3	43.0982		6.3	44.5404		6.3	43.1068
6.4	6.45145		6.4	54.23		6.4	21.3217		6.4	43.1703		6.4	44.6149		6.4	43.4081
6.5	6.45198		6.5	54.2592		6.5	21.3938		6.5	43.3941		6.5	44.8461		6.5	43.5019
6.6	6.45298		6.6	54.2954		6.6	21.4287		6.6	43.5226		6.6	44.9789		6.6	43.3495
6.7	6.45453		6.7	54.3858		6.7	21.4573		6.7	43.7391		6.7	45.2026		6.7	43.6963
6.8	6.45655		6.8	54.4965		6.8	21.4715		6.8	44.0049		6.8	45.4773		6.8	43.8599
6.9	6.4588		6.9	54.5431		6.9	21.5114		6.9	44.0721		6.9	45.5468		6.9	44.0739
7	6.46099		7	54.5744		7	21.5492		7	44.2981		7	45.7803		7	43.2999
7.1	6.46277		7.1	54.5964		7.1	21.5755		7.1	44.4043		7.1	45.89		7.1	44.4457
7.2	6.46387		7.2	54.6228		7.2	21.6122		7.2	44.6394		7.2	46.1329		7.2	44.612
7.3	6.46423		7.3	54.6621		7.3	21.6546		7.3	44.8518		7.3	46.3524		7.3	43.8712
7.4	6.46392		7.4	54.6875		7.4	21.713		7.4	45.1747		7.4	46.686		7.4	44.7345
7.5	6.46318		7.5	54.7619		7.5	21.7879		7.5	45.3243		7.5	46.8408		7.5	44.8518
7.6	6.46239		7.6	54.809		7.6	21.8141		7.6	45.3733		7.6	46.8913		7.6	44.9079
7.7	6.46198		7.7	54.8527		7.7	21.8336		7.7	45.1469		7.7	46.6581		7.7	45.0678
7.8	6.46225		7.8	54.907		7.8	21.8532		7.8	45.4544		7.8	46.9753		7.8	45.3162
7.9	6.46328		7.9	55.0162		7.9	21.8822		7.9	45.9157		7.9	47.452		7.9	45.4821
8	6.4648		8	55.0891		8	21.9396		8	45.5801		8	47.1058		8	45.5583
8.1	6.46637		8.1	55.1519		8.1	21.9632		8.1	45.7862		8.1	47.3196		8.1	45.6509
8.2	6.46763		8.2	55.2304		8.2	21.9872		8.2	45.8744		8.2	47.4093		8.2	45.7777
8.3	6.4684		8.3	55.2715		8.3	22.0149		8.3	46.0096		8.3	47.5489		8.3	45.9341
8.4	6.46867		8.4	55.3291		8.4	22.0357		8.4	46.1358		8.4	47.6795		8.4	46.0272
8.5	6.46859		8.5	55.3929		8.5	22.058		8.5	46.1332		8.5	47.6771		8.5	46.092
8.6	6.46845		8.6	55.3897		8.6	22.0822		8.6	46.1958		8.6	47.7418		8.6	46.1805
8.7	6.46868		8.7	55.4868		8.7	22.099		8.7	46.3833		8.7	47.9341		8.7	46.2453
8.8	6.46967		8.8	55.5497		8.8	22.1129		8.8	46.4436		8.8	47.9987		8.8	46.4106
8.9	6.47144		8.9	55.6244		8.9	22.128		8.9	46.5604		8.9	48.1191		8.9	46.5361
9	6.47358		9	55.6985		9	22.1378		9	46.6354		9	48.1962		9	46.6088
9.1	6.47551		9.1	55.7434		9.1	22.1548		9.1	46.7642		9.1	48.3293		9.1	46.6716
9.2	6.47684		9.2	55.8308		9.2	22.1992		9.2	46.8772		9.2	48.4457		9.2	46.7428
9.3	6.47744		9.3	55.9459		9.3	22.2617		9.3	46.9892		9.3	48.5607		9.3	46.7998
9.4	6.47738		9.4	56.0544		9.4	22.303		9.4	47.0769		9.4	48.6486		9.4	46.917
9.5	6.47686		9.5	56.1906		9.5	22.3351		9.5	47.1532		9.5	48.7268		9.5	46.9879
9.6	6.47621		9.6	56.3289		9.6	22.3609		9.6	47.2772		9.6	48.8573		9.6	47.0516
9.7	6.47589		9.7	56.4045		9.7	22.3928		9.7	47.3496		9.7	48.933		9.7	47.1426
9.8	6.47624		9.8	56.5264		9.8	22.4163		9.8	47.3913		9.8	48.9766		9.8	47.1953
9.9	6.47729		9.9	56.7143		9.9	22.4316		9.9	47.4553		9.9	49.0432		9.9	47.2581
10	6.47873		10	56.7876		10	22.4467		10	47.5282		10	49.1206		10	47.3146
10.1	6.48013		10.1	57.0367		10.1	22.4622		10.1	47.5777		10.1	49.1726		10.1	47.368
10.2	6.48113		10.2	56.9787		10.2	22.4961		10.2	47.6243		10.2	49.2198		10.2	47.4182
10.3	6.48161		10.3	57.1358		10.3	22.5357		10.3	47.6708		10.3	49.2665		10.3	47.4625
10.4	6.48156		10.4	57.3654		10.4	22.57		10.4	47.6751		10.4	49.2716		10.4	47.5084
10.5	6.48114		10.5	57.3954		10.5	22.6103		10.5	47.7563		10.5	49.3557		10.5	47.5535
10.6	6.48061		10.6	57.465		10.6	22.6399		10.6	47.8003		10.6	49.4		10.6	47.6039
10.7	6.48036		10.7	57.3713		10.7	22.6652		10.7	47.8544		10.7	49.4557		10.7	47.7105
10.8	6.48061		10.8	57.6329		10.8	22.7019		10.8	47.8951		10.8	49.4967		10.8	47.7567
10.9	6.48112		10.9	57.8269		10.9	22.7382		10.9	47.9429		10.9	49.5464		10.9	47.7866
11	6.48133		11	58.0129		11	22.7675		11	47.9942		11	49.6006		11	47.831
11.1	6.48064		11.1	58.043		11.1	22.791		11.1	48.0333		11.1	49.6433		11.1	47.8715
11.2	6.47869		11.2	58.1376		11.2	22.8218		11.2	48.0728		11.2	49.6842		11.2	47.8997
11.3	6.47552		11.3	58.1646		11.3	22.8619		11.3	48.1102		11.3	49.7239		11.3	47.9359
11.4	6.47146		11.4	58.2913		11.4	22.9054		11.4	48.16		11.4	49.7756		11.4	47.9725
11.5	6.46705		11.5	58.3427		11.5	22.9571		11.5	48.2207		11.5	49.8365		11.5	48.0219
11.6	6.46292		11.6	58.379		11.6	23.0424		11.6	48.2638		11.6	49.8815		11.6	48.0614
11.7	6.45952		11.7	58.4355		11.7	23.0595		11.7	48.307		11.7	49.9285		11.7	48.0545
11.8	6.45699		11.8	58.458		11.8	23.0773		11.8	48.374		11.8	49.9972		11.8	48.118
11.9	6.45502		11.9	58.511		11.9	23.1068		11.9	48.4155		11.9	50.0395		11.9	48.1958
12	6.45317		12	58.5423		12	23.1248		12	48.458		12	50.081		12	48.2285
12.1	6.45105		12.1	58.5712		12.1	23.1472		12.1	48.4808		12.1	50.1035		12.1	48.2728
12.2	6.44854		12.2	58.597		12.2	23.164		12.2	48.4993		12.2	50.1225		12.2	48.3258
12.3	6.4458		12.3	58.6387		12.3	23.19		12.3	48.5163		12.3	50.1399		12.3	48.354
12.4	6.44319		12.4	58.6758		12.4	23.2124		12.4	48.5338		12.4	50.1575		12.4	48.3921
12.5	6.4411		12.5	58.7036		12.5	23.2242		12.5	48.5629		12.5	50.1863		12.5	48.4222
12.6	6.43993		12.6	58.7269		12.6	23.2573		12.6	48.5885		12.6	50.212		12.6	48.4497
12.7	6.43997		12.7	58.7653		12.7	23.2913		12.7	48.6056		12.7	50.2303		12.7	48.4996
12.8	6.44128		12.8	58.8036		12.8	23.321		12.8	48.6334		12.8	50.2611		12.8	48.5089
12.9	6.44358		12.9	58.8076		12.9	23.3609		12.9	48.6669		12.9	50.2993		12.9	48.5217
13	6.44629		13	58.8294		13	23.3921		13	48.7027		13	50.3412		13	48.5607
13.1	6.44886		13.1	58.9313		13.1	23.4449		13.1	48.7296		13.1	50.3692		13.1	48.5815
13.2	6.45099		13.2	58.9719		13.2	23.4928		13.2	48.7583		13.2	50.3962		13.2	48.6198
13.3	6.45271		13.3	59.033		13.3	23.523		13.3	48.7663		13.3	50.4044		13.3	48.6396
13.4	6.45431		13.4	59.0825		13.4	23.551		13.4	48.772		13.4	50.4102		13.4	48.6652
13.5	6.45613		13.5	59.125		13.5	23.5811		13.5	48.7959		13.5	50.4359		13.5	48.6857
13.6	6.45835		13.6	59.1564		13.6	23.5981		13.6	48.8066		13.6	50.4451		13.6	48.7023
13.7	6.46098		13.7	59.2032		13.7	23.6137		13.7	48.8459		13.7	50.4816		13.7	48.7363
13.8	6.4638		13.8	59.2314		13.8	23.6331		13.8	48.8708		13.8	50.5076		13.8	48.7547
13.9	6.4665		13.9	59.2512		13.9	23.6473		13.9	48.8949		13.9	50.5316		13.9	48.7863
14	6.46875		14	59.2696		14	23.6625		14	48.9422		14	50.5804		14	48.811
14.1	6.47027		14.1	59.3166		14.1	23.6728		14.1	48.9515		14.1	50.5849		14.1	48.8333
14.2	6.47096		14.2	59.3833		14.2	23.6845		14.2	48.9571		14.2	50.591		14.2	48.8418
14.3	6.47095		14.3	59.4219		14.3	23.7015		14.3	49.0002		14.3	50.629		14.3	48.8504
14.4	6.47057		14.4	59.4424		14.4	23.7117		14.4	49.01		14.4	50.6372		14.4	48.8608
14.5	6.47015		14.5	59.4678		14.5	23.7179		14.5	49.0346		14.5	50.6649		14.5	48.8735
14.6	6.46994		14.6	59.4936		14.6	23.7235		14.6	49.0512		14.6	50.6733		14.6	48.8856
14.7	6.46999		14.7	59.5213		14.7	23.7307		14.7	49.0628		14.7	50.6861		14.7	48.8982
14.8	6.47023		14.8	59.5928		14.8	23.7445		14.8	49.08		14.8	50.6949		14.8	48.9188
14.9	6.47063		14.9	59.6292		14.9	23.7561		14.9	49.0908		14.9	50.7046		14.9	48.9335
15	6.47111		15	59.6545		15	23.7608		15	49.1099		15	50.7138		15	48.9498
15.1	6.47154		15.1	59.6816		15.1	23.7673		15.1	49.1195		15.1	50.7171		15.1	48.9658
15.2	6.47177		15.2	59.746		15.2	23.7809		15.2	49.1318		15.2	50.7239		15.2	48.9791
15.3	6.47178		15.3	59.7872		15.3	23.7871		15.3	49.1465		15.3	50.7236		15.3	48.989
15.4	6.47169		15.4	59.8409		15.4	23.7965		15.4	49.1592		15.4	50.7267		15.4	48.999
15.5	6.47162		15.5	59.8982		15.5	23.8049		15.5	49.1699		15.5	50.7316		15.5	49.0064
15.6	6.47162		15.6	59.9336		15.6	23.8103		15.6	49.1882		15.6	50.7332		15.6	49.0162
15.7	6.4716		15.7	59.9726		15.7	23.8143		15.7	49.206		15.7	50.7386		15.7	49.0337
15.8	6.47142		15.8	60.0101		15.8	23.8216		15.8	49.2218		15.8	50.7408		15.8	49.0465
15.9	6.471		15.9	60.0181		15.9	23.8294		15.9	49.2363		15.9	50.7448		15.9	49.0634
16	6.47037		16	60.0701		16	23.8372		16	49.2444		16	50.7477		16	49.0764
16.1	6.46962		16.1	60.1133		16.1	23.8431		16.1	49.2581		16.1	50.751		16.1	49.0889
16.2	6.4688		16.2	60.1576		16.2	23.8493		16.2	49.2751		16.2	50.7516		16.2	49.1086
16.3	6.46792		16.3	60.2107		16.3	23.8641		16.3	49.2807		16.3	50.7572		16.3	49.1293
16.4	6.46698		16.4	60.2536		16.4	23.8743		16.4	49.2892		16.4	50.7617		16.4	49.1411
16.5	6.46595		16.5	60.2985		16.5	23.8852		16.5	49.3048		16.5	50.7674		16.5	49.1507
16.6	6.46487		16.6	60.3446		16.6	23.8917		16.6	49.321		16.6	50.7752		16.6	49.1581
16.7	6.46387		16.7	60.3859		16.7	23.8982		16.7	49.3354		16.7	50.782		16.7	49.1665
16.8	6.46308		16.8	60.4401		16.8	23.9045		16.8	49.3549		16.8	50.7938		16.8	49.1782
16.9	6.4626		16.9	60.5108		16.9	23.9131		16.9	49.3926		16.9	50.8136		16.9	49.1863
17	6.46252		17	60.5628		17	23.9239		17	49.4169		17	50.8434		17	49.1964
17.1	6.46284		17.1	60.5829		17.1	23.9374		17.1	49.4414		17.1	50.8756		17.1	49.2112
17.2	6.46347		17.2	60.6213		17.2	23.961		17.2	49.4567		17.2	50.903		17.2	49.2216
17.3	6.46427		17.3	60.6521		17.3	23.9761		17.3	49.4746		17.3	50.9269		17.3	49.2338
17.4	6.46519		17.4	60.6728		17.4	23.9902		17.4	49.4856		17.4	50.9346		17.4	49.2418
17.5	6.46625		17.5	60.6943		17.5	24.01		17.5	49.4967		17.5	50.9448		17.5	49.2501
17.6	6.46739		17.6	60.7153		17.6	24.0376		17.6	49.5131		17.6	50.9664		17.6	49.273
17.7	6.46845		17.7	60.7343		17.7	24.0501		17.7	49.5115		17.7	50.9865		17.7	49.2944
17.8	6.46924		17.8	60.7474		17.8	24.0669		17.8	49.5318		17.8	50.998		17.8	49.296
17.9	6.46967		17.9	60.7687		17.9	24.0775		17.9	49.571		17.9	51.0169		17.9	49.3166
18	6.46973		18	60.7909		18	24.0971		18	49.5691		18	51.0475		18	49.3581
18.1	6.46957		18.1	60.8081		18.1	24.1325		18.1	49.5947		18.1	51.0784		18.1	49.4123
18.2	6.46934		18.2	60.8345		18.2	24.1635		18.2	49.6718		18.2	51.1183		18.2	49.4731
18.3	6.46916		18.3	60.8534		18.3	24.1796		18.3	49.6948		18.3	51.1422		18.3	49.5122
18.4	6.46909		18.4	60.8717		18.4	24.201		18.4	49.7166		18.4	51.172		18.4	49.5434
18.5	6.4691		18.5	60.9019		18.5	24.2877		18.5	49.7501		18.5	51.1947		18.5	49.5601
18.6	6.4691		18.6	60.9296		18.6	24.352		18.6	49.771		18.6	51.2183		18.6	49.5739
18.7	6.469		18.7	60.9521		18.7	24.3756		18.7	49.7957		18.7	51.2431		18.7	49.586
18.8	6.4688		18.8	60.9786		18.8	24.409		18.8	49.8299		18.8	51.2545		18.8	49.5892
18.9	6.46864		18.9	61.0046		18.9	24.4562		18.9	49.8545		18.9	51.2672		18.9	49.5947
19	6.46871		19	61.0348		19	24.4779		19	49.8685		19	51.2818		19	49.6079
19.1	6.46921		19.1	61.0803		19.1	24.4987		19.1	49.8797		19.1	51.297		19.1	49.6227
19.2	6.47028		19.2	61.1105		19.2	24.5147		19.2	49.8954		19.2	51.3115		19.2	49.6354
19.3	6.47184		19.3	61.1397		19.3	24.5428		19.3	49.907		19.3	51.3228		19.3	49.6511
19.4	6.47368		19.4	61.166		19.4	24.5673		19.4	49.9159		19.4	51.3366		19.4	49.6773
19.5	6.47552		19.5	61.1913		19.5	24.6563		19.5	49.9297		19.5	51.346		19.5	49.689
19.6	6.4772		19.6	61.2294		19.6	24.7102		19.6	49.9377		19.6	51.3526		19.6	49.7011
19.7	6.47863		19.7	61.2533		19.7	24.7168		19.7	49.9523		19.7	51.3588		19.7	49.7192
19.8	6.47981		19.8	61.2754		19.8	24.7315		19.8	49.9871		19.8	51.3665		19.8	49.7336
19.9	6.48078		19.9	61.3021		19.9	24.7807		19.9	49.9942		19.9	51.375		19.9	49.7503
20	6.48155		20	61.3251		20	24.8041		20	50.0014		20	51.387		20	49.7728
20.1	6.48211		20.1	61.3527		20.1	24.8305		20.1	50.0179		20.1	51.4004		20.1	49.7898
20.2	6.48249		20.2	61.4024		20.2	24.8674		20.2	50.0363		20.2	51.418		20.2	49.8101
20.3	6.48273		20.3	61.4047		20.3	24.8871		20.3	50.0436		20.3	51.4407		20.3	49.8459
20.4	6.4828		20.4	61.4529		20.4	24.9106		20.4	50.0547		20.4	51.4518		20.4	49.8721
20.5	6.48254		20.5	61.5055		20.5	24.9326		20.5	50.0652		20.5	51.4672		20.5	49.8961
20.6	6.4818		20.6	61.5298		20.6	24.9565		20.6	50.0744		20.6	51.4883		20.6	49.9135
20.7	6.48049		20.7	61.5873		20.7	25.0458		20.7	50.0858		20.7	51.4972		20.7	49.9237
20.8	6.47865		20.8	61.6207		20.8	25.0817		20.8	50.0978		20.8	51.513		20.8	49.9309
20.9	6.47649		20.9	61.6766		20.9	25.1266		20.9	50.1083		20.9	51.5213		20.9	49.9372
21	6.47426		21	61.7238		21	25.1504		21	50.1312		21	51.5289		21	49.9437
21.1	6.47223		21.1	61.7804		21.1	25.1969		21.1	50.1621		21.1	51.5534		21.1	49.9535
21.2	6.4706		21.2	61.8545		21.2	25.2458		21.2	50.182		21.2	51.5681		21.2	49.9582
21.3	6.46946		21.3	61.9305		21.3	25.2722		21.3	50.1997		21.3	51.5952		21.3	49.9709
21.4	6.46867		21.4	61.9911		21.4	25.301		21.4	50.2217		21.4	51.6233		21.4	49.9881
21.5	6.46796		21.5	62.0459		21.5	25.3329		21.5	50.2462		21.5	51.6552		21.5	50.0008
21.6	6.46714		21.6	62.0781		21.6	25.3558		21.6	50.2726		21.6	51.6799		21.6	50.0127
21.7	6.46622		21.7	62.0965		21.7	25.384		21.7	50.2965		21.7	51.7084		21.7	50.0229
21.8	6.46541		21.8	62.1921		21.8	25.429		21.8	50.3156		21.8	51.7392		21.8	50.0285
21.9	6.46496		21.9	62.2092		21.9	25.4528		21.9	50.3224		21.9	51.7619		21.9	50.0409
22	6.46499		22	62.2979		22	25.4788		22	50.3369		22	51.7586		22	50.0553
22.1	6.46546		22.1	62.3551		22.1	25.5016		22.1	50.3525		22.1	51.7703		22.1	50.0743
22.2	6.46629		22.2	62.4188		22.2	25.5243		22.2	50.362		22.2	51.8024		22.2	50.0723
22.3	6.46729		22.3	62.5035		22.3	25.5521		22.3	50.3699		22.3	51.8178		22.3	50.0839
22.4	6.46814		22.4	62.462		22.4	25.5717		22.4	50.3804		22.4	51.8286		22.4	50.1268
22.5	6.46839		22.5	62.4021		22.5	25.599		22.5	50.3903		22.5	51.8499		22.5	50.1561
22.6	6.46774		22.6	62.4579		22.6	25.612		22.6	50.3987		22.6	51.8666		22.6	50.1772
22.7	6.46625		22.7	62.5543		22.7	25.6529		22.7	50.413		22.7	51.879		22.7	50.1925
22.8	6.46419		22.8	62.5638		22.8	25.6974		22.8	50.434		22.8	51.8919		22.8	50.2094
22.9	6.46192		22.9	62.7926		22.9	25.7651		22.9	50.4436		22.9	51.8985		22.9	50.2191
23	6.45974		23	62.8073		23	25.7997		23	50.4534		23	51.9064		23	50.2271
23.1	6.45792		23.1	62.8557		23.1	25.8448		23.1	50.4655		23.1	51.9151		23.1	50.2327
23.2	6.45659		23.2	62.9306		23.2	25.9022		23.2	50.4766		23.2	51.9223		23.2	50.2427
23.3	6.45575		23.3	62.9871		23.3	25.9438		23.3	50.4859		23.3	51.9413		23.3	50.2572
23.4	6.4552		23.4	63.0748		23.4	25.9996		23.4	50.4936		23.4	51.951		23.4	50.267
23.5	6.45458		23.5	63.1382		23.5	26.0552		23.5	50.4967		23.5	51.9621		23.5	50.2812
23.6	6.45359		23.6	63.212		23.6	26.0964		23.6	50.5035		23.6	51.9871		23.6	50.31
23.7	6.45221		23.7	63.2971		23.7	26.1486		23.7	50.5193		23.7	52.0016		23.7	50.3514
23.8	6.45074		23.8	63.3146		23.8	26.2005		23.8	50.5271		23.8	52.0185		23.8	50.36
23.9	6.44961		23.9	63.355		23.9	26.2293		23.9	50.5397		23.9	52.0408		23.9	50.3717
24	6.44918		24	63.4529		24	26.2467		24	50.5449		24	52.051		24	50.382
24.1	6.44965		24.1	63.4761		24.1	26.2588		24.1	50.5519		24.1	52.0623		24.1	50.3876
24.2	6.45098		24.2	63.5227		24.2	26.2794		24.2	50.5634		24.2	52.0696		24.2	50.3984
24.3	6.45299		24.3	63.557		24.3	26.2971		24.3	50.5728		24.3	52.0772		24.3	50.4082
24.4	6.45543		24.4	63.6193		24.4	26.3195		24.4	50.5825		24.4	52.0836		24.4	50.4146
24.5	6.45799		24.5	63.7275		24.5	26.3378		24.5	50.5912		24.5	52.0925		24.5	50.4249
24.6	6.46038		24.6	63.8105		24.6	26.358		24.6	50.5984		24.6	52.1088		24.6	50.4348
24.7	6.46246		24.7	63.8783		24.7	26.3922		24.7	50.6074		24.7	52.1189		24.7	50.4449
24.8	6.46429		24.8	63.9667		24.8	26.4391		24.8	50.6195		24.8	52.135		24.8	50.4545
24.9	6.46614		24.9	64.0224		24.9	26.5398		24.9	50.6295		24.9	52.1543		24.9	50.4613
25	6.46831		25	64.0527		25	26.5817		25	50.6371		25	52.1861		25	50.4674
25.1	6.47088		25.1	64.0944		25.1	26.5949		25.1	50.6451		25.1	52.208		25.1	50.4739
25.2	6.47373		25.2	64.1305		25.2	26.6131		25.2	50.6581		25.2	52.2201		25.2	50.478
25.3	6.47658		25.3	64.1625		25.3	26.6274		25.3	50.6684		25.3	52.2293		25.3	50.4834
25.4	6.47911		25.4	64.1973		25.4	26.6365		25.4	50.6767		25.4	52.238		25.4	50.4895
25.5	6.481		25.5	64.2241		25.5	26.6511		25.5	50.6876		25.5	52.249		25.5	50.4954
25.6	6.48192		25.6	64.2664		25.6	26.6629		25.6	50.6949		25.6	52.2637		25.6	50.5035
25.7	6.48177		25.7	64.3174		25.7	26.671		25.7	50.7004		25.7	52.2782		25.7	50.5124
25.8	6.48072		25.8	64.3527		25.8	26.6865		25.8	50.7079		25.8	52.2868		25.8	50.5312
25.9	6.47923		25.9	64.388		25.9	26.7055		25.9	50.719		25.9	52.3032		25.9	50.5442
26	6.47782		26	64.4125		26	26.738		26	50.727		26	52.3117		26	50.5531
26.1	6.47687		26.1	64.4347		26.1	26.7458		26.1	50.7336		26.1	52.3241		26.1	50.567
26.2	6.47648		26.2	64.4591		26.2	26.7541		26.2	50.7386		26.2	52.3349		26.2	50.5782
26.3	6.47651		26.3	64.4764		26.3	26.7666		26.3	50.7439		26.3	52.34		26.3	50.5836
26.4	6.47682		26.4	64.5012		26.4	26.7859		26.4	50.7534		26.4	52.3485		26.4	50.5913
26.5	6.47727		26.5	64.5267		26.5	26.8027		26.5	50.7594		26.5	52.359		26.5	50.6005
26.6	6.47769		26.6	64.5332		26.6	26.8362		26.6	50.7639		26.6	52.369		26.6	50.6067
26.7	6.47793		26.7	64.563		26.7	26.8482		26.7	50.7691		26.7	52.3834		26.7	50.6128
26.8	6.47798		26.8	64.587		26.8	26.8748		26.8	50.7732		26.8	52.3941		26.8	50.622
26.9	6.47799		26.9	64.6597		26.9	26.9102		26.9	50.7781		26.9	52.4062		26.9	50.6288
27	6.47818		27	64.7057		27	26.945		27	50.7847		27	52.4234		27	50.6382
27.1	6.4787		27.1	64.7298		27.1	26.9586		27.1	50.79		27.1	52.4336		27.1	50.6637
27.2	6.4795		27.2	64.7832		27.2	26.9838		27.2	50.7973		27.2	52.4425		27.2	50.6758
27.3	6.48036		27.3	64.8392		27.3	27.0132		27.3	50.8037		27.3	52.4498		27.3	50.685
27.4	6.48106		27.4	64.8594		27.4	27.0402		27.4	50.8035		27.4	52.4546		27.4	50.6984
27.5	6.48138		27.5	64.8902		27.5	27.0667		27.5	50.8098		27.5	52.4593		27.5	50.7143
27.6	6.4811		27.6	64.9248		27.6	27.0813		27.6	50.8186		27.6	52.4626		27.6	50.7305
27.7	6.48011		27.7	64.956		27.7	27.1052		27.7	50.8328		27.7	52.4666		27.7	50.7556
27.8	6.47848		27.8	65.0075		27.8	27.1205		27.8	50.8314		27.8	52.4716		27.8	50.777
27.9	6.47649		27.9	65.0407		27.9	27.135		27.9	50.8433		27.9	52.4776		27.9	50.7939
28	6.47446		28	65.0617		28	27.1769		28	50.8569		28	52.4844		28	50.8096
28.1	6.4726		28.1	65.0754		28.1	27.203		28.1	50.8544		28.1	52.4929		28.1	50.8292
28.2	6.47097		28.2	65.0981		28.2	27.2458		28.2	50.8641		28.2	52.501		28.2	50.8361
28.3	6.46958		28.3	65.1178		28.3	27.2739		28.3	50.8867		28.3	52.5105		28.3	50.8424
28.4	6.46844		28.4	65.1414		28.4	27.2902		28.4	50.9063		28.4	52.5213		28.4	50.85
28.5	6.46751		28.5	65.1576		28.5	27.3129		28.5	50.9229		28.5	52.5286		28.5	50.8543
28.6	6.46669		28.6	65.1696		28.6	27.3681		28.6	50.9416		28.6	52.5366		28.6	50.8626
28.7	6.46591		28.7	65.1806		28.7	27.3902		28.7	50.9587		28.7	52.5448		28.7	50.8806
28.8	6.46515		28.8	65.1969		28.8	27.4292		28.8	50.971		28.8	52.5501		28.8	50.9083
28.9	6.46451		28.9	65.206		28.9	27.4693		28.9	50.9855		28.9	52.5557		28.9	50.9135
29	6.46417		29	65.2147		29	27.4759		29	50.9753		29	52.564		29	50.9211
29.1	6.46424		29.1	65.2242		29.1	27.4826		29.1	50.9819		29.1	52.5744		29.1	50.9342
29.2	6.46462		29.2	65.2354		29.2	27.5234		29.2	50.9937		29.2	52.5816		29.2	50.9415
29.3	6.4651		29.3	65.244		29.3	27.5291		29.3	50.995		29.3	52.588		29.3	50.9515
29.4	6.46546		29.4	65.256		29.4	27.5467		29.4	50.9953		29.4	52.5936		29.4	50.9594
29.5	6.4656		29.5	65.2715		29.5	27.5668		29.5	51.0039		29.5	52.6004		29.5	50.9645
29.6	6.46549		29.6	65.2849		29.6	27.5858		29.6	51.0091		29.6	52.6094		29.6	50.9716
29.7	6.46515		29.7	65.2932		29.7	27.6161		29.7	51.0168		29.7	52.6189		29.7	50.982
29.8	6.46463		29.8	65.3069		29.8	27.6297		29.8	51.021		29.8	52.6266		29.8	50.9983
29.9	6.46395		29.9	65.319		29.9	27.6435		29.9	51.0276		29.9	52.6326		29.9	51.0074
30	6.46315		30	65.3411		30	27.6654		30	51.0279		30	52.6393		30	51.012
30.1	6.46228		30.1	65.3553		30.1	27.6908		30.1	51.0288		30.1	52.6472		30.1	51.0229
30.2	6.4614		30.2	65.3688		30.2	27.7155		30.2	51.0335		30.2	52.6468		30.2	51.0296
30.3	6.46064		30.3	65.3873		30.3	27.7484		30.3	51.0363		30.3	52.656		30.3	51.0383
30.4	6.46013		30.4	65.395		30.4	27.7636		30.4	51.0379		30.4	52.6647		30.4	51.0459
30.5	6.46001		30.5	65.4037		30.5	27.7719		30.5	51.0397		30.5	52.6716		30.5	51.0514
30.6	6.46038		30.6	65.424		30.6	27.7786		30.6	51.0421		30.6	52.6789		30.6	51.058
30.7	6.46129		30.7	65.4304		30.7	27.7872		30.7	51.0459		30.7	52.695		30.7	51.0703
30.8	6.46268		30.8	65.4429		30.8	27.8042		30.8	51.0497		30.8	52.703		30.8	51.0784
30.9	6.46434		30.9	65.4565		30.9	27.8191		30.9	51.053		30.9	52.7085		30.9	51.0811
31	6.46604		31	65.4681		31	27.8355		31	51.0582		31	52.7182		31	51.0852
31.1	6.46773		31.1	65.4883		31.1	27.8569		31.1	51.0623		31.1	52.7255		31.1	51.1014
31.2	6.46949		31.2	65.5016		31.2	27.8802		31.2	51.0679		31.2	52.7457		31.2	51.1158
31.3	6.47131		31.3	65.5152		31.3	27.8981		31.3	51.0718		31.3	52.7574		31.3	51.1201
31.4	6.47313		31.4	65.5271		31.4	27.9157		31.4	51.0784		31.4	52.7703		31.4	51.1261
31.5	6.47488		31.5	65.5361		31.5	27.9415		31.5	51.0868		31.5	52.7866		31.5	51.1313
31.6	6.47659		31.6	65.5432		31.6	27.9504		31.6	51.0929		31.6	52.8077		31.6	51.1357
31.7	6.47834		31.7	65.5674		31.7	27.9574		31.7	51.1044		31.7	52.8174		31.7	51.1466
31.8	6.48007		31.8	65.5758		31.8	27.9722		31.8	51.1266		31.8	52.8299		31.8	51.1553
31.9	6.48157		31.9	65.5906		31.9	27.9982		31.9	51.1647		31.9	52.8504		31.9	51.1587
32	6.4826		32	65.6172		32	28.019		32	51.1986		32	52.8601		32	51.1648
32.1	6.48299		32.1	65.6373		32.1	28.0383		32.1	51.2222		32.1	52.8668		32.1	51.1867
32.2	6.4828		32.2	65.6704		32.2	28.0606		32.2	51.2234		32.2	52.8736		32.2	51.1954
32.3	6.48213		32.3	65.6905		32.3	28.0868		32.3	51.2482		32.3	52.8814		32.3	51.2036
32.4	6.48115		32.4	65.7046		32.4	28.0859		32.4	51.2614		32.4	52.8861		32.4	51.2123
32.5	6.48012		32.5	65.729		32.5	28.1053		32.5	51.2741		32.5	52.8908		32.5	51.2266
32.6	6.47935		32.6	65.7582		32.6	28.1313		32.6	51.295		32.6	52.8974		32.6	51.2334
32.7	6.479		32.7	65.7761		32.7	28.1389		32.7	51.3064		32.7	52.8967		32.7	51.2412
32.8	6.47904		32.8	65.7842		32.8	28.1628		32.8	51.3257		32.8	52.9006		32.8	51.2506
32.9	6.47913		32.9	65.8078		32.9	28.1791		32.9	51.3477		32.9	52.9161		32.9	51.2618
33	6.47888		33	65.8401		33	28.1965		33	51.3414		33	52.9293		33	51.2633
33.1	6.47815		33.1	65.8822		33.1	28.217		33.1	51.3634		33.1	52.9358		33.1	51.269
33.2	6.47705		33.2	65.8972		33.2	28.2373		33.2	51.4036		33.2	52.9477		33.2	51.2756
33.3	6.47581		33.3	65.9137		33.3	28.261		33.3	51.4184		33.3	52.9633		33.3	51.2782
33.4	6.47471		33.4	65.9231		33.4	28.291		33.4	51.4239		33.4	52.9751		33.4	51.2887
33.5	6.47396		33.5	65.9388		33.5	28.3226		33.5	51.4406		33.5	52.9844		33.5	51.2943
33.6	6.47379		33.6	65.9537		33.6	28.3334		33.6	51.4399		33.6	52.9947		33.6	51.3003
33.7	6.4743		33.7	65.9611		33.7	28.3599		33.7	51.4472		33.7	53.0051		33.7	51.3067
33.8	6.4754		33.8	65.975		33.8	28.3918		33.8	51.4502		33.8	52.9904		33.8	51.313
33.9	6.47679		33.9	66.007		33.9	28.4156		33.9	51.4593		33.9	52.9984		33.9	51.326
34	6.47806		34	66.0198		34	28.4307		34	51.4619		34	53.0096		34	51.3381
34.1	6.47891		34.1	66.0371		34.1	28.4478		34.1	51.4656		34.1	53.0301		34.1	51.3451
34.2	6.47928		34.2	66.0747		34.2	28.4693		34.2	51.4707		34.2	53.0385		34.2	51.3493
34.3	6.47924		34.3	66.0877		34.3	28.4926		34.3	51.4731		34.3	53.0574		34.3	51.3549
34.4	6.47901		34.4	66.1116		34.4	28.5151		34.4	51.4751		34.4	53.0657		34.4	51.3589
34.5	6.4788		34.5	66.1232		34.5	28.5281		34.5	51.4781		34.5	53.0761		34.5	51.3639
34.6	6.47877		34.6	66.1536		34.6	28.5653		34.6	51.4815		34.6	53.1088		34.6	51.3675
34.7	6.47898		34.7	66.1756		34.7	28.5925		34.7	51.4834		34.7	53.1228		34.7	51.3717
34.8	6.47942		34.8	66.1994		34.8	28.6061		34.8	51.4854		34.8	53.1483		34.8	51.3756
34.9	6.47995		34.9	66.2278		34.9	28.6259		34.9	51.4896		34.9	53.1767		34.9	51.3813
35	6.48029		35	66.2578		35	28.651		35	51.4935		35	53.1783		35	51.3917
35.1	6.48012		35.1	66.2884		35.1	28.6688		35.1	51.4991		35.1	53.1903		35.1	51.3968
35.2	6.47921		35.2	66.3073		35.2	28.6863		35.2	51.5036		35.2	53.2074		35.2	51.4015
35.3	6.47762		35.3	66.3342		35.3	28.7014		35.3	51.5078		35.3	53.2241		35.3	51.4076
35.4	6.47561		35.4	66.3545		35.4	28.7189		35.4	51.5123		35.4	53.2283		35.4	51.4074
35.5	6.47353		35.5	66.3733		35.5	28.7572		35.5	51.5154		35.5	53.2376		35.5	51.4139
35.6	6.47167		35.6	66.3872		35.6	28.7731		35.6	51.5181		35.6	53.2494		35.6	51.4212
35.7	6.47022		35.7	66.4055		35.7	28.7913		35.7	51.5203		35.7	53.2531		35.7	51.428
35.8	6.46923		35.8	66.427		35.8	28.8179		35.8	51.5218		35.8	53.2639		35.8	51.4328
35.9	6.46872		35.9	66.4371		35.9	28.8205		35.9	51.5256		35.9	53.2684		35.9	51.4401
36	6.46865		36	66.4605		36	28.8371		36	51.5293		36	53.2709		36	51.452
36.1	6.46893		36.1	66.5137		36.1	28.8536		36.1	51.5342		36.1	53.2787		36.1	51.4596
36.2	6.46951		36.2	66.515		36.2	28.8883		36.2	51.5386		36.2	53.2764		36.2	51.4728
36.3	6.47029		36.3	66.5401		36.3	28.9048		36.3	51.5477		36.3	53.2783		36.3	51.4856
36.4	6.47121		36.4	66.5899		36.4	28.9312		36.4	51.5647		36.4	53.2813		36.4	51.4999
36.5	6.47225		36.5	66.6315		36.5	28.9723		36.5	51.572		36.5	53.2843		36.5	51.512
36.6	6.47345		36.6	66.6764		36.6	29.0046		36.6	51.5797		36.6	53.286		36.6	51.5221
36.7	6.47479		36.7	66.7144		36.7	29.0514		36.7	51.5956		36.7	53.287		36.7	51.5294
36.8	6.47624		36.8	66.7516		36.8	29.1389		36.8	51.5975		36.8	53.2931		36.8	51.5365
36.9	6.47779		36.9	66.7749		36.9	29.1966		36.9	51.6076		36.9	53.2949		36.9	51.5404
37	6.47945		37	66.7909		37	29.2609		37	51.6337		37	53.2986		37	51.5432
37.1	6.4812		37.1	66.815		37.1	29.2992		37.1	51.6215		37.1	53.3026		37.1	51.5458
37.2	6.48297		37.2	66.8259		37.2	29.352		37.2	51.6384		37.2	53.3083		37.2	51.5505
37.3	6.48464		37.3	66.8408		37.3	29.3743		37.3	51.6552		37.3	53.3141		37.3	51.5585
37.4	6.48597		37.4	66.8565		37.4	29.3885		37.4	51.6631		37.4	53.3165		37.4	51.5641
37.5	6.48678		37.5	66.8667		37.5	29.4004		37.5	51.6597		37.5	53.319		37.5	51.5715
37.6	6.487		37.6	66.8835		37.6	29.4131		37.6	51.6737		37.6	53.3241		37.6	51.5819
37.7	6.48676		37.7	66.8967		37.7	29.4269		37.7	51.6773		37.7	53.3257		37.7	51.5924
37.8	6.48623		37.8	66.9057		37.8	29.4381		37.8	51.6887		37.8	53.3328		37.8	51.6045
37.9	6.48564		37.9	66.9145		37.9	29.4564		37.9	51.6963		37.9	53.3449		37.9	51.6115
38	6.48527		38	66.921		38	29.4797		38	51.7081		38	53.3614		38	51.6183
38.1	6.48537		38.1	66.9276		38.1	29.4748		38.1	51.7155		38.1	53.372		38.1	51.6293
38.2	6.48607		38.2	66.934		38.2	29.5204		38.2	51.7218		38.2	53.3796		38.2	51.6369
38.3	6.48727		38.3	66.9377		38.3	29.5775		38.3	51.7285		38.3	53.3908		38.3	51.6456
38.4	6.48874		38.4	66.9433		38.4	29.6081		38.4	51.7333		38.4	53.4026		38.4	51.6568
38.5	6.49019		38.5	66.9486		38.5	29.6445		38.5	51.7386		38.5	53.4066		38.5	51.6521
38.6	6.4914		38.6	66.9577		38.6	29.6918		38.6	51.7449		38.6	53.4096		38.6	51.6634
38.7	6.49232		38.7	66.9754		38.7	29.7618		38.7	51.7479		38.7	53.4152		38.7	51.6752
38.8	6.49297		38.8	66.99		38.8	29.8096		38.8	51.7515		38.8	53.4188		38.8	51.6858
38.9	6.49346		38.9	67.0028		38.9	29.8928		38.9	51.7595		38.9	53.4226		38.9	51.6922
39	6.49402		39	67.0115		39	29.9345		39	51.766		39	53.4284		39	51.6987
39.1	6.49492		39.1	67.0247		39.1	29.9744		39.1	51.7712		39.1	53.4442		39.1	51.707
39.2	6.49626		39.2	67.0301		39.2	30.0086		39.2	51.7751		39.2	53.4533		39.2	51.7196
39.3	6.49791		39.3	67.0347		39.3	30.0253		39.3	51.7811		39.3	53.4633		39.3	51.7363
39.4	6.49953		39.4	67.0397		39.4	30.0355		39.4	51.7882		39.4	53.4779		39.4	51.758
39.5	6.50074		39.5	67.0442		39.5	30.0447		39.5	51.8008		39.5	53.4923		39.5	51.7788
39.6	6.50119		39.6	67.0486		39.6	30.0526		39.6	51.8272		39.6	53.5033		39.6	51.7776
39.7	6.50067		39.7	67.0537		39.7	30.0622		39.7	51.8502		39.7	53.5102		39.7	51.7898
39.8	6.49912		39.8	67.0623		39.8	30.0708		39.8	51.8464		39.8	53.5223		39.8	51.804
39.9	6.49669		39.9	67.0739		39.9	30.0824		39.9	51.8585		39.9	53.5345		39.9	51.8126
40	6.49374		40	67.0817		40	30.1016		40	51.8677		40	53.544		40	51.8227
40.1	6.49075		40.1	67.0909		40.1	30.1211		40.1	51.8693		40.1	53.5495		40.1	51.8284
40.2	6.48807		40.2	67.0991		40.2	30.1333		40.2	51.8858		40.2	53.5548		40.2	51.8383
40.3	6.48584		40.3	67.1084		40.3	30.1429		40.3	51.8902		40.3	53.5583		40.3	51.8468
40.4	6.48399		40.4	67.1252		40.4	30.1535		40.4	51.8969		40.4	53.5624		40.4	51.857
40.5	6.48244		40.5	67.1393		40.5	30.1755		40.5	51.9039		40.5	53.5683		40.5	51.8642
40.6	6.48104		40.6	67.1448		40.6	30.1796		40.6	51.9031		40.6	53.5735		40.6	51.8729
40.7	6.47971		40.7	67.1558		40.7	30.1926		40.7	51.9082		40.7	53.5784		40.7	51.879
40.8	6.4784		40.8	67.1641		40.8	30.2164		40.8	51.9127		40.8	53.5852		40.8	51.8791
40.9	6.47716		40.9	67.1421		40.9	30.2361		40.9	51.914		40.9	53.5909		40.9	51.8818
41	6.47621		41	67.1715		41	30.2791		41	51.9197		41	53.598		41	51.8836
41.1	6.4759		41.1	67.1682		41.1	30.3098		41.1	51.9224		41.1	53.604		41.1	51.8863
41.2	6.47647		41.2	67.1831		41.2	30.3472		41.2	51.9256		41.2	53.6093		41.2	51.8887
41.3	6.47793		41.3	67.1915		41.3	30.3081		41.3	51.9302		41.3	53.6187		41.3	51.8912
41.4	6.48011		41.4	67.2079		41.4	30.3135		41.4	51.9338		41.4	53.6246		41.4	51.8931
41.5	6.48265		41.5	67.2114		41.5	30.3283		41.5	51.9397		41.5	53.6312		41.5	51.895
41.6	6.4851		41.6	67.2283		41.6	30.3763		41.6	51.9517		41.6	53.6396		41.6	51.8985
41.7	6.48705		41.7	67.2303		41.7	30.379		41.7	51.9586		41.7	53.6464		41.7	51.8999
41.8	6.48828		41.8	67.2379		41.8	30.3974		41.8	51.9625		41.8	53.651		41.8	51.9013
41.9	6.48872		41.9	67.2552		41.9	30.4133		41.9	51.9661		41.9	53.6549		41.9	51.9038
42	6.48853		42	67.2647		42	30.5054		42	51.9704		42	53.6579		42	51.9048
42.1	6.48805		42.1	67.2689		42.1	30.5277		42.1	51.9826		42.1	53.6623		42.1	51.9064
42.2	6.48773		42.2	67.2779		42.2	30.5573		42.2	51.9935		42.2	53.6683		42.2	51.9077
42.3	6.4878		42.3	67.2892		42.3	30.6134		42.3	51.9972		42.3	53.6723		42.3	51.9092
42.4	6.48821		42.4	67.307		42.4	30.6739		42.4	52.0003		42.4	53.6755		42.4	51.9105
42.5	6.48866		42.5	67.3217		42.5	30.5785		42.5	52.0041		42.5	53.6799		42.5	51.912
42.6	6.48875		42.6	67.332		42.6	30.6241		42.6	52.0085		42.6	53.6843		42.6	51.915
42.7	6.48821		42.7	67.3431		42.7	30.5786		42.7	52.0099		42.7	53.6897		42.7	51.9205
42.8	6.48708		42.8	67.3496		42.8	30.6897		42.8	52.0122		42.8	53.6973		42.8	51.935
42.9	6.48557		42.9	67.3528		42.9	30.6717		42.9	52.0243		42.9	53.7056		42.9	51.9464
43	6.48391		43	67.3592		43	30.7095		43	52.0288		43	53.7147		43	51.9541
43.1	6.48241		43.1	67.3673		43.1	30.7523		43.1	52.0327		43.1	53.7208		43.1	51.9642
43.2	6.48141		43.2	67.3703		43.2	30.8108		43.2	52.0435		43.2	53.7324		43.2	51.9725
43.3	6.48118		43.3	67.3779		43.3	30.8556		43.3	52.0538		43.3	53.7319		43.3	51.9935
43.4	6.48177		43.4	67.3859		43.4	30.8682		43.4	52.0605		43.4	53.739		43.4	52.0071
43.5	6.48293		43.5	67.394		43.5	30.8888		43.5	52.0693		43.5	53.7469		43.5	52.0153
43.6	6.48413		43.6	67.403		43.6	30.902		43.6	52.0755		43.6	53.7577		43.6	52.0298
43.7	6.48488		43.7	67.4041		43.7	30.9041		43.7	52.0829		43.7	53.7641		43.7	52.0401
43.8	6.48498		43.8	67.4135		43.8	30.9237		43.8	52.0918		43.8	53.7681		43.8	52.073
43.9	6.4845		43.9	67.4219		43.9	30.9378		43.9	52.1136		43.9	53.7747		43.9	52.0778
44	6.48364		44	67.433		44	30.954		44	52.1332		44	53.7837		44	52.0844
44.1	6.48269		44.1	67.4464		44.1	30.9752		44.1	52.1471		44.1	53.796		44.1	52.0896
44.2	6.48205		44.2	67.4561		44.2	31.0105		44.2	52.1631		44.2	53.8216		44.2	52.0923
44.3	6.48209		44.3	67.4634		44.3	31.0281		44.3	52.1743		44.3	53.8422		44.3	52.1008
44.4	6.48292		44.4	67.4695		44.4	31.0385		44.4	52.1821		44.4	53.8592		44.4	52.1128
44.5	6.48439		44.5	67.4788		44.5	31.049		44.5	52.1894		44.5	53.8679		44.5	52.1409
44.6	6.48604		44.6	67.4872		44.6	31.0673		44.6	52.1966		44.6	53.8759		44.6	52.1424
44.7	6.48734		44.7	67.4928		44.7	31.082		44.7	52.2041		44.7	53.8798		44.7	52.1455
44.8	6.4879		44.8	67.498		44.8	31.0879		44.8	52.213		44.8	53.8834		44.8	52.1536
44.9	6.48757		44.9	67.5044		44.9	31.0948		44.9	52.2255		44.9	53.8875		44.9	52.1574
45	6.48651		45	67.5064		45	31.1049		45	52.2391		45	53.8891		45	52.1624
45.1	6.48512		45.1	67.5123		45.1	31.1075		45.1	52.262		45.1	53.8914		45.1	52.1679
45.2	6.48399		45.2	67.5229		45.2	31.1258		45.2	52.2869		45.2	53.8937		45.2	52.1724
45.3	6.48369		45.3	67.5297		45.3	31.1408		45.3	52.295		45.3	53.8964		45.3	52.182
45.4	6.48439		45.4	67.5367		45.4	31.1524		45.4	52.3037		45.4	53.8994		45.4	52.206
45.5	6.48589		45.5	67.5446		45.5	31.166		45.5	52.3166		45.5	53.9013		45.5	52.2142
45.6	6.48775		45.6	67.5529		45.6	31.1885		45.6	52.315		45.6	53.9031		45.6	52.2168
45.7	6.48944		45.7	67.5673		45.7	31.1973		45.7	52.322		45.7	53.9055		45.7	52.2215
45.8	6.49048		45.8	67.5765		45.8	31.2059		45.8	52.3314		45.8	53.905		45.8	52.2286
45.9	6.49062		45.9	67.586		45.9	31.2199		45.9	52.3439		45.9	53.9061		45.9	52.2393
46	6.48988		46	67.5954		46	31.2398		46	52.3514		46	53.9079		46	52.259
46.1	6.48856		46.1	67.6051		46.1	31.2731		46.1	52.3603		46.1	53.9106		46.1	52.2625
46.2	6.48723		46.2	67.6124		46.2	31.299		46.2	52.3711		46.2	53.913		46.2	52.2681
46.3	6.48642		46.3	67.6197		46.3	31.2612		46.3	52.367		46.3	53.916		46.3	52.2775
46.4	6.48635		46.4	67.6311		46.4	31.2864		46.4	52.3693		46.4	53.9192		46.4	52.2823
46.5	6.48691		46.5	67.6398		46.5	31.3177		46.5	52.3988		46.5	53.9222		46.5	52.291
46.6	6.48784		46.6	67.6512		46.6	31.3673		46.6	52.4052		46.6	53.9273		46.6	52.2946
46.7	6.48878		46.7	67.655		46.7	31.3806		46.7	52.4291		46.7	53.9319		46.7	52.3009
46.8	6.4893		46.8	67.6675		46.8	31.4231		46.8	52.4382		46.8	53.9354		46.8	52.3116
46.9	6.48909		46.9	67.6836		46.9	31.4363		46.9	52.4483		46.9	53.9401		46.9	52.3212
47	6.48802		47	67.6953		47	31.4584		47	52.4709		47	53.9464		47	52.3262
47.1	6.4863		47.1	67.7078		47.1	31.4858		47.1	52.4863		47.1	53.9524		47.1	52.3382
47.2	6.4844		47.2	67.7144		47.2	31.5257		47.2	52.5004		47.2	53.9601		47.2	52.3472
47.3	6.48288		47.3	67.7254		47.3	31.5161		47.3	52.5029		47.3	53.9674		47.3	52.3527
47.4	6.48207		47.4	67.7404		47.4	31.538		47.4	52.5099		47.4	53.9761		47.4	52.3593
47.5	6.48198		47.5	67.7518		47.5	31.5434		47.5	52.5182		47.5	53.9844		47.5	52.3652
47.6	6.4824		47.6	67.7697		47.6	31.5486		47.6	52.5226		47.6	53.9972		47.6	52.3803
47.7	6.48301		47.7	67.7816		47.7	31.5626		47.7	52.5272		47.7	54.0077		47.7	52.3858
47.8	6.48348		47.8	67.7948		47.8	31.5845		47.8	52.5331		47.8	54.0141		47.8	52.3911
47.9	6.48362		47.9	67.8064		47.9	31.5841		47.9	52.5362		47.9	54.0226		47.9	52.3969
48	6.48343		48	67.8188		48	31.6127		48	52.5428		48	54.0279		48	52.4029
48.1	6.48313		48.1	67.8327		48.1	31.6212		48.1	52.5451		48.1	54.0311		48.1	52.4085
48.2	6.48303		48.2	67.8442		48.2	31.6413		48.2	52.5484		48.2	54.0356		48.2	52.4148
48.3	6.48346		48.3	67.853		48.3	31.6514		48.3	52.5508		48.3	54.0415		48.3	52.4191
48.4	6.48459		48.4	67.861		48.4	31.672		48.4	52.5535		48.4	54.0412		48.4	52.4259
48.5	6.48638		48.5	67.8755		48.5	31.6769		48.5	52.5586		48.5	54.0463		48.5	52.4346
48.6	6.48853		48.6	67.8922		48.6	31.6865		48.6	52.5664		48.6	54.0537		48.6	52.4409
48.7	6.49069		48.7	67.905		48.7	31.7008		48.7	52.5717		48.7	54.0581		48.7	52.4468
48.8	6.49261		48.8	67.9191		48.8	31.7131		48.8	52.575		48.8	54.0644		48.8	52.4537
48.9	6.49418		48.9	67.9383		48.9	31.7238		48.9	52.5791		48.9	54.0676		48.9	52.4581
49	6.49546		49	67.9556		49	31.7494		49	52.5844		49	54.0703		49	52.4631
49.1	6.49654		49.1	67.976		49.1	31.7717		49.1	52.5876		49.1	54.0721		49.1	52.4677
49.2	6.49741		49.2	67.9954		49.2	31.7877		49.2	52.5896		49.2	54.0739		49.2	52.4725
49.3	6.49808		49.3	68.0057		49.3	31.8006		49.3	52.5914		49.3	54.0755		49.3	52.4771
49.4	6.49866		49.4	68.0174		49.4	31.808		49.4	52.5931		49.4	54.0792		49.4	52.4799
49.5	6.49922		49.5	68.044		49.5	31.8276		49.5	52.595		49.5	54.0834		49.5	52.4842
49.6	6.49965		49.6	68.0657		49.6	31.8419		49.6	52.5981		49.6	54.0919		49.6	52.4883
49.7	6.49966		49.7	68.0811		49.7	31.856		49.7	52.6052		49.7	54.0973		49.7	52.4918
49.8	6.499		49.8	68.104		49.8	31.8662		49.8	52.6124		49.8	54.1094		49.8	52.4958
49.9	6.49767		49.9	68.1404		49.9	31.8965		49.9	52.6233		49.9	54.1185		49.9	52.5007
50	6.49586		50	68.1678		50	31.9875		50	52.6392		50	54.1239		50	52.5051
50.1	6.49376		50.1	68.196		50.1	32.0128		50.1	52.6465		50.1	54.1304		50.1	52.5072
50.2	6.49142		50.2	68.2688		50.2	32.0388		50.2	52.6574		50.2	54.1377		50.2	52.5103
50.3	6.48888		50.3	68.3269		50.3	32.067		50.3	52.6668		50.3	54.1542		50.3	52.5183
50.4	6.48629		50.4	68.3592		50.4	32.0817		50.4	52.6747		50.4	54.1802		50.4	52.5236
50.5	6.48383		50.5	68.3936		50.5	32.1555		50.5	52.6807		50.5	54.1848		50.5	52.5312
50.6	6.48151		50.6	68.4318		50.6	32.204		50.6	52.685		50.6	54.1922		50.6	52.5418
50.7	6.47924		50.7	68.4574		50.7	32.2178		50.7	52.6999		50.7	54.2005		50.7	52.5582
50.8	6.47699		50.8	68.4715		50.8	32.2397		50.8	52.7049		50.8	54.2014		50.8	52.5644
50.9	6.47495		50.9	68.4798		50.9	32.2534		50.9	52.7097		50.9	54.2039		50.9	52.5716
51	6.4734		51	68.4898		51	32.2661		51	52.7166		51	54.2128		51	52.5809
51.1	6.47248		51.1	68.5093		51.1	32.302		51.1	52.724		51.1	54.2176		51.1	52.5906
51.2	6.47215		51.2	68.5262		51.2	32.3203		51.2	52.739		51.2	54.2203		51.2	52.5945
51.3	6.4723		51.3	68.5377		51.3	32.3313		51.3	52.754		51.3	54.2248		51.3	52.6155
51.4	6.47289		51.4	68.5564		51.4	32.3445		51.4	52.7619		51.4	54.2311		51.4	52.6248
51.5	6.47396		51.5	68.5729		51.5	32.3572		51.5	52.7702		51.5	54.2341		51.5	52.635
51.6	6.47548		51.6	68.5828		51.6	32.4061		51.6	52.7803		51.6	54.237		51.6	52.6412
51.7	6.47734		51.7	68.5928		51.7	32.4933		51.7	52.7928		51.7	54.2423		51.7	52.654
51.8	6.47946		51.8	68.6038		51.8	32.4906		51.8	52.8011		51.8	54.245		51.8	52.6619
51.9	6.48183		51.9	68.6207		51.9	32.5143		51.9	52.8084		51.9	54.2471		51.9	52.6679
52	6.48431		52	68.6352		52	32.5378		52	52.8174		52	54.2497		52	52.6844
52.1	6.48664		52.1	68.6519		52.1	32.5595		52.1	52.8223		52.1	54.2515		52.1	52.6961
52.2	6.48853		52.2	68.6716		52.2	32.5776		52.2	52.8325		52.2	54.2537		52.2	52.7039
52.3	6.48986		52.3	68.6976		52.3	32.5949		52.3	52.8491		52.3	54.256		52.3	52.7149
52.4	6.49071		52.4	68.7208		52.4	32.6173		52.4	52.8636		52.4	54.2578		52.4	52.7273
52.5	6.49123		52.5	68.7249		52.5	32.6357		52.5	52.8721		52.5	54.2595		52.5	52.7336
52.6	6.49152		52.6	68.748		52.6	32.6622		52.6	52.8791		52.6	54.2614		52.6	52.7386
52.7	6.49153		52.7	68.7729		52.7	32.7595		52.7	52.8852		52.7	54.2632		52.7	52.7439
52.8	6.49123		52.8	68.7809		52.8	32.773		52.8	52.8903		52.8	54.2651		52.8	52.7528
52.9	6.49072		52.9	68.795		52.9	32.7639		52.9	52.897		52.9	54.2664		52.9	52.7632
53	6.49015		53	68.806		53	32.7778		53	52.9009		53	54.2679		53	52.7724
53.1	6.48953		53.1	68.8368		53.1	32.806		53.1	52.9063		53.1	54.2699		53.1	52.7803
53.2	6.48882		53.2	68.8395		53.2	32.8359		53.2	52.914		53.2	54.2716		53.2	52.7869
53.3	6.48798		53.3	68.8652		53.3	32.9035		53.3	52.9246		53.3	54.2734		53.3	52.792
53.4	6.48704		53.4	68.8895		53.4	32.9638		53.4	52.9374		53.4	54.2767		53.4	52.7925
53.5	6.48607		53.5	68.9106		53.5	32.9877		53.5	52.9472		53.5	54.2793		53.5	52.7985
53.6	6.48517		53.6	68.9956		53.6	33.0098		53.6	52.9524		53.6	54.2816		53.6	52.8057
53.7	6.48438		53.7	69.0067		53.7	33.0363		53.7	52.9594		53.7	54.2841		53.7	52.8124
53.8	6.48375		53.8	69.0247		53.8	33.0984		53.8	52.9661		53.8	54.2862		53.8	52.8163
53.9	6.48334		53.9	69.0293		53.9	33.1591		53.9	52.9689		53.9	54.2918		53.9	52.8215
54	6.48319		54	69.0333		54	33.2064		54	52.972		54	54.2923		54	52.8314
54.1	6.48321		54.1	69.0406		54.1	33.2645		54.1	52.9778		54.1	54.2962		54.1	52.8368
54.2	6.48318		54.2	69.0485		54.2	33.291		54.2	52.9831		54.2	54.2997		54.2	52.841
54.3	6.48285		54.3	69.0633		54.3	33.3149		54.3	52.9872		54.3	54.3016		54.3	52.8456
54.4	6.48205		54.4	69.0729		54.4	33.3566		54.4	52.9926		54.4	54.305		54.4	52.8546
54.5	6.48081		54.5	69.0781		54.5	33.3665		54.5	53.0007		54.5	54.3077		54.5	52.8599
54.6	6.47931		54.6	69.0807		54.6	33.3798		54.6	53.0125		54.6	54.3105		54.6	52.8664
54.7	6.47776		54.7	69.0888		54.7	33.4315		54.7	53.0161		54.7	54.314		54.7	52.8716
54.8	6.47632		54.8	69.0936		54.8	33.442		54.8	53.0207		54.8	54.3185		54.8	52.8783
54.9	6.47507		54.9	69.0973		54.9	33.4549		54.9	53.029		54.9	54.3304		54.9	52.8845
55	6.47411		55	69.0996		55	33.5085		55	53.033		55	54.3435		55	52.8893
55.1	6.47347		55.1	69.1022		55.1	33.5391		55.1	53.0398		55.1	54.3549		55.1	52.8934
55.2	6.47308		55.2	69.1052		55.2	33.5525		55.2	53.0483		55.2	54.3622		55.2	52.8972
55.3	6.47277		55.3	69.1078		55.3	33.5751		55.3	53.0553		55.3	54.3674		55.3	52.9
55.4	6.47247		55.4	69.1159		55.4	33.5959		55.4	53.0628		55.4	54.3741		55.4	52.9024
55.5	6.47229		55.5	69.134		55.5	33.623		55.5	53.0696		55.5	54.3808		55.5	52.9059
55.6	6.47243		55.6	69.1406		55.6	33.6376		55.6	53.0788		55.6	54.3855		55.6	52.9095
55.7	6.47301		55.7	69.1463		55.7	33.6526		55.7	53.0928		55.7	54.3901		55.7	52.913
55.8	6.47399		55.8	69.151		55.8	33.6731		55.8	53.1052		55.8	54.3932		55.8	52.9154
55.9	6.47522		55.9	69.1551		55.9	33.6952		55.9	53.1181		55.9	54.3955		55.9	52.9182
56	6.47662		56	69.1584		56	33.7139		56	53.1315		56	54.3995		56	52.9207
56.1	6.4781		56.1	69.1612		56.1	33.7314		56.1	53.1437		56.1	54.4032		56.1	52.924
56.2	6.4795		56.2	69.1645		56.2	33.7538		56.2	53.1642		56.2	54.4063		56.2	52.9272
56.3	6.48063		56.3	69.1663		56.3	33.7687		56.3	53.1842		56.3	54.409		56.3	52.9294
56.4	6.48137		56.4	69.1693		56.4	33.7802		56.4	53.1902		56.4	54.4117		56.4	52.932
56.5	6.4817		56.5	69.1719		56.5	33.7945		56.5	53.1933		56.5	54.4126		56.5	52.9367
56.6	6.4817		56.6	69.1768		56.6	33.8156		56.6	53.1992		56.6	54.4136		56.6	52.942
56.7	6.48144		56.7	69.1804		56.7	33.8351		56.7	53.2021		56.7	54.4179		56.7	52.946
56.8	6.48092		56.8	69.1846		56.8	33.8518		56.8	53.2066		56.8	54.4167		56.8	52.9511
56.9	6.48008		56.9	69.1938		56.9	33.8771		56.9	53.2169		56.9	54.417		56.9	52.9558
57	6.47889		57	69.2061		57	33.8953		57	53.2208		57	54.4233		57	52.9603
57.1	6.47738		57.1	69.2284		57.1	33.9192		57.1	53.223		57.1	54.4143		57.1	52.9628
57.2	6.4756		57.2	69.2427		57.2	33.9462		57.2	53.2324		57.2	54.4191		57.2	52.9656
57.3	6.47365		57.3	69.2557		57.3	33.9473		57.3	53.2383		57.3	54.4232		57.3	52.9695
57.4	6.47168		57.4	69.2674		57.4	33.9564		57.4	53.2446		57.4	54.4248		57.4	52.9726
57.5	6.46994		57.5	69.292		57.5	33.9975		57.5	53.2481		57.5	54.4288		57.5	52.9747
57.6	6.46872		57.6	69.3226		57.6	34.0089		57.6	53.2538		57.6	54.4298		57.6	52.9769
57.7	6.46827		57.7	69.3387		57.7	34.0399		57.7	53.2583		57.7	54.4325		57.7	52.9788
57.8	6.46861		57.8	69.3441		57.8	34.0698		57.8	53.2635		57.8	54.4349		57.8	52.984
57.9	6.46958		57.9	69.35		57.9	34.0954		57.9	53.2678		57.9	54.4361		57.9	52.9883
58	6.47086		58	69.3512		58	34.1236		58	53.2697		58	54.4389		58	52.9911
58.1	6.47223		58.1	69.3529		58.1	34.1474		58.1	53.2718		58.1	54.4391		58.1	52.9955
58.2	6.47356		58.2	69.3647		58.2	34.1769		58.2	53.2739		58.2	54.441		58.2	53.0019
58.3	6.47487		58.3	69.3698		58.3	34.202		58.3	53.2755		58.3	54.4448		58.3	53.0055
58.4	6.4762		58.4	69.374		58.4	34.2104		58.4	53.2783		58.4	54.4499		58.4	53.0101
58.5	6.47761		58.5	69.3795		58.5	34.2296		58.5	53.2815		58.5	54.4614		58.5	53.0137
58.6	6.4791		58.6	69.3879		58.6	34.2608		58.6	53.2833		58.6	54.4673		58.6	53.0181
58.7	6.48063		58.7	69.3967		58.7	34.2702		58.7	53.2851		58.7	54.4727		58.7	53.0221
58.8	6.48198		58.8	69.4075		58.8	34.2855		58.8	53.2865		58.8	54.4773		58.8	53.0267
58.9	6.48286		58.9	69.4098		58.9	34.3009		58.9	53.2881		58.9	54.4828		58.9	53.0356
59	6.48294		59	69.4123		59	34.3131		59	53.2908		59	54.487		59	53.041
59.1	6.4821		59.1	69.4147		59.1	34.3242		59.1	53.2931		59.1	54.4915		59.1	53.0471
59.2	6.48048		59.2	69.4158		59.2	34.3381		59.2	53.2952		59.2	54.495		59.2	53.0538
59.3	6.47835		59.3	69.4193		59.3	34.3496		59.3	53.2971		59.3	54.4977		59.3	53.0661
59.4	6.47601		59.4	69.4228		59.4	34.3642		59.4	53.2997		59.4	54.5018		59.4	53.0707
59.5	6.47366		59.5	69.4262		59.5	34.3875		59.5	53.303		59.5	54.5063		59.5	53.0739
59.6	6.47145		59.6	69.4299		59.6	34.4076		59.6	53.3063		59.6	54.5131		59.6	53.0785
59.7	6.46952		59.7	69.4341		59.7	34.4252		59.7	53.3063		59.7	54.5187		59.7	53.0778
59.8	6.468		59.8	69.4395		59.8	34.4509		59.8	53.3098		59.8	54.5343		59.8	53.0829
59.9	6.46694		59.9	69.4466		59.9	34.486		59.9	53.3137		59.9	54.5404		59.9	53.089
60	6.46627		60	69.4518		60	34.5087		60	53.3144		60	54.5494		60	53.0975
60.1	6.46593		60.1	69.4604		60.1	34.5328		60.1	53.318		60.1	54.5645		60.1	53.0972
60.2	6.46598		60.2	69.4666		60.2	34.5591		60.2	53.3197		60.2	54.5718		60.2	53.1043
60.3	6.46646		60.3	69.4763		60.3	34.6032		60.3	53.3232		60.3	54.5823		60.3	53.1133
60.4	6.46734		60.4	69.4802		60.4	34.6517		60.4	53.3259		60.4	54.5903		60.4	53.1215
60.5	6.46846		60.5	69.4848		60.5	34.6916		60.5	53.3295		60.5	54.5982		60.5	53.1297
60.6	6.46959		60.6	69.4884		60.6	34.7237		60.6	53.3325		60.6	54.6037		60.6	53.1457
60.7	6.47056		60.7	69.4931		60.7	34.7527		60.7	53.3396		60.7	54.6087		60.7	53.1615
60.8	6.47125		60.8	69.4995		60.8	34.7849		60.8	53.3432		60.8	54.616		60.8	53.1764
60.9	6.4716		60.9	69.5072		60.9	34.8031		60.9	53.3465		60.9	54.616		60.9	53.1852
61	6.47149		61	69.5175		61	34.8294		61	53.3515		61	54.6235		61	53.1958
61.1	6.47081		61.1	69.5251		61.1	34.8573		61.1	53.3569		61.1	54.6334		61.1	53.2068
61.2	6.46953		61.2	69.5311		61.2	34.8841		61.2	53.3612		61.2	54.6403		61.2	53.2154
61.3	6.46778		61.3	69.5501		61.3	34.9045		61.3	53.3698		61.3	54.6445		61.3	53.2177
61.4	6.4657		61.4	69.56		61.4	34.9385		61.4	53.3744		61.4	54.6526		61.4	53.2208
61.5	6.46335		61.5	69.5651		61.5	34.9896		61.5	53.3792		61.5	54.6563		61.5	53.2234
61.6	6.46075		61.6	69.5695		61.6	35.0158		61.6	53.3837		61.6	54.6614		61.6	53.2257
61.7	6.45795		61.7	69.5759		61.7	35.0537		61.7	53.3866		61.7	54.6647		61.7	53.2286
61.8	6.4551		61.8	69.5902		61.8	35.1081		61.8	53.3894		61.8	54.6692		61.8	53.232
61.9	6.45244		61.9	69.594		61.9	35.1225		61.9	53.392		61.9	54.6738		61.9	53.2319
62	6.45019		62	69.5963		62	35.1638		62	53.3948		62	54.6799		62	53.2359
62.1	6.44843		62.1	69.5998		62.1	35.2603		62.1	53.3971		62.1	54.6829		62.1	53.241
62.2	6.44727		62.2	69.6032		62.2	35.3036		62.2	53.3998		62.2	54.6872		62.2	53.2444
62.3	6.44683		62.3	69.6091		62.3	35.3905		62.3	53.4023		62.3	54.6905		62.3	53.2483
62.4	6.44717		62.4	69.6229		62.4	35.442		62.4	53.407		62.4	54.6927		62.4	53.2539
62.5	6.44817		62.5	69.6283		62.5	35.4993		62.5	53.4115		62.5	54.6952		62.5	53.2606
62.6	6.44957		62.6	69.6291		62.6	35.5651		62.6	53.4184		62.6	54.6966		62.6	53.2691
62.7	6.451		62.7	69.6307		62.7	35.6166		62.7	53.4231		62.7	54.6985		62.7	53.2802
62.8	6.45218		62.8	69.6344		62.8	35.6413		62.8	53.428		62.8	54.7013		62.8	53.2855
62.9	6.45296		62.9	69.6381		62.9	35.6687		62.9	53.4345		62.9	54.7034		62.9	53.2884
63	6.45331		63	69.6424		63	35.6994		63	53.4345		63	54.707		63	53.2919
63.1	6.45326		63.1	69.6448		63.1	35.7151		63.1	53.4394		63.1	54.7129		63.1	53.2972
63.2	6.45295		63.2	69.6468		63.2	35.7454		63.2	53.4478		63.2	54.7168		63.2	53.3025
63.3	6.45259		63.3	69.6485		63.3	35.7692		63.3	53.4431		63.3	54.7217		63.3	53.3096
63.4	6.45241		63.4	69.6498		63.4	35.8125		63.4	53.4504		63.4	54.7244		63.4	53.3139
63.5	6.45253		63.5	69.6513		63.5	35.832		63.5	53.4595		63.5	54.7298		63.5	53.318
63.6	6.4528		63.6	69.6525		63.6	35.8712		63.6	53.4605		63.6	54.733		63.6	53.3224
63.7	6.45297		63.7	69.6533		63.7	35.8993		63.7	53.4682		63.7	54.7359		63.7	53.3252
63.8	6.45282		63.8	69.654		63.8	35.9221		63.8	53.4723		63.8	54.7387		63.8	53.3309
63.9	6.45234		63.9	69.6553		63.9	35.9444		63.9	53.4785		63.9	54.7419		63.9	53.336
64	6.4516		64	69.6579		64	35.9639		64	53.4845		64	54.7505		64	53.343
64.1	6.45073		64.1	69.6661		64.1	35.9823		64.1	53.4943		64.1	54.7555		64.1	53.3444
64.2	6.44981		64.2	69.6825		64.2	36.0013		64.2	53.5043		64.2	54.7609		64.2	53.3436
64.3	6.449		64.3	69.688		64.3	36.0297		64.3	53.5132		64.3	54.7654		64.3	53.3498
64.4	6.4485		64.4	69.6904		64.4	36.0581		64.4	53.5187		64.4	54.7719		64.4	53.3526
64.5	6.44845		64.5	69.6942		64.5	36.1008		64.5	53.5236		64.5	54.777		64.5	53.3584
64.6	6.44882		64.6	69.6988		64.6	36.1275		64.6	53.5275		64.6	54.7807		64.6	53.3648
64.7	6.44942		64.7	69.7036		64.7	36.1624		64.7	53.5297		64.7	54.7859		64.7	53.372
64.8	6.4501		64.8	69.7095		64.8	36.2193		64.8	53.5323		64.8	54.7911		64.8	53.3763
64.9	6.45083		64.9	69.7136		64.9	36.2451		64.9	53.5355		64.9	54.7958		64.9	53.3794
65	6.4516		65	69.7179		65	36.2682		65	53.5385		65	54.801		65	53.3816
65.1	6.45228		65.1	69.724		65.1	36.3017		65.1	53.5411		65.1	54.8103		65.1	53.3832
65.2	6.45266		65.2	69.7591		65.2	36.3111		65.2	53.545		65.2	54.8188		65.2	53.3849
65.3	6.45266		65.3	69.7616		65.3	36.3424		65.3	53.547		65.3	54.8259		65.3	53.3852
65.4	6.45252		65.4	69.7648		65.4	36.3826		65.4	53.5511		65.4	54.8334		65.4	53.3858
65.5	6.45257		65.5	69.7672		65.5	36.4155		65.5	53.5552		65.5	54.8424		65.5	53.3867
65.6	6.45301		65.6	69.7684		65.6	36.4509		65.6	53.5584		65.6	54.8539		65.6	53.3871
65.7	6.45381		65.7	69.773		65.7	36.499		65.7	53.5615		65.7	54.8599		65.7	53.3879
65.8	6.45477		65.8	69.7881		65.8	36.5334		65.8	53.565		65.8	54.8667		65.8	53.389
65.9	6.45567		65.9	69.7905		65.9	36.5517		65.9	53.5695		65.9	54.8734		65.9	53.39
66	6.45635		66	69.7933		66	36.586		66	53.5732		66	54.8783		66	53.3907
66.1	6.4567		66.1	69.7951		66.1	36.611		66.1	53.5788		66.1	54.8836		66.1	53.3912
66.2	6.45665		66.2	69.7954		66.2	36.6341		66.2	53.5869		66.2	54.8878		66.2	53.3917
66.3	6.45624		66.3	69.8038		66.3	36.6561		66.3	53.5946		66.3	54.8919		66.3	53.3921
66.4	6.45568		66.4	69.8067		66.4	36.6775		66.4	53.6002		66.4	54.8988		66.4	53.3926
66.5	6.45539		66.5	69.8104		66.5	36.7018		66.5	53.6087		66.5	54.9012		66.5	53.3934
66.6	6.45574		66.6	69.8142		66.6	36.7279		66.6	53.6174		66.6	54.9052		66.6	53.3938
66.7	6.45685		66.7	69.8215		66.7	36.7435		66.7	53.6144		66.7	54.9116		66.7	53.3946
66.8	6.45854		66.8	69.8361		66.8	36.7689		66.8	53.6204		66.8	54.9152		66.8	53.3964
66.9	6.46045		66.9	69.8403		66.9	36.8038		66.9	53.6272		66.9	54.9188		66.9	53.3992
67	6.46224		67	69.8435		67	36.8213		67	53.6321		67	54.9219		67	53.4025
67.1	6.46366		67.1	69.8466		67.1	36.8421		67.1	53.6387		67.1	54.9259		67.1	53.4051
67.2	6.4645		67.2	69.8511		67.2	36.8674		67.2	53.6472		67.2	54.9294		67.2	53.4076
67.3	6.4647		67.3	69.8638		67.3	36.8961		67.3	53.6576		67.3	54.9326		67.3	53.4111
67.4	6.46439		67.4	69.868		67.4	36.923		67.4	53.6713		67.4	54.9361		67.4	53.413
67.5	6.46397		67.5	69.873		67.5	36.951		67.5	53.6805		67.5	54.9429		67.5	53.4168
67.6	6.46394		67.6	69.877		67.6	36.9852		67.6	53.6872		67.6	54.9466		67.6	53.4206
67.7	6.46459		67.7	69.8846		67.7	37.0089		67.7	53.6947		67.7	54.9501		67.7	53.4262
67.8	6.46592		67.8	69.9029		67.8	37.0498		67.8	53.6994		67.8	54.9554		67.8	53.4384
67.9	6.46762		67.9	69.9116		67.9	37.0797		67.9	53.7096		67.9	54.9581		67.9	53.4532
68	6.46926		68	69.9119		68	37.0985		68	53.7158		68	54.9592		68	53.4592
68.1	6.47037		68.1	69.9172		68.1	37.1189		68.1	53.7224		68.1	54.9641		68.1	53.4669
68.2	6.47071		68.2	69.9354		68.2	37.1422		68.2	53.7259		68.2	54.9691		68.2	53.4767
68.3	6.47027		68.3	69.9377		68.3	37.13		68.3	53.7294		68.3	54.973		68.3	53.4941
68.4	6.46923		68.4	69.9449		68.4	37.1517		68.4	53.7336		68.4	54.9752		68.4	53.4998
68.5	6.46794		68.5	69.947		68.5	37.2		68.5	53.7385		68.5	54.9792		68.5	53.5124
68.6	6.46677		68.6	69.9494		68.6	37.2401		68.6	53.7419		68.6	54.9858		68.6	53.5098
68.7	6.46596		68.7	69.9531		68.7	37.2637		68.7	53.7473		68.7	54.9898		68.7	53.5088
68.8	6.46558		68.8	69.964		68.8	37.3139		68.8	53.7545		68.8	54.9937		68.8	53.5254
68.9	6.46561		68.9	69.9677		68.9	37.3625		68.9	53.7586		68.9	54.9974		68.9	53.5304
69	6.46583		69	69.9709		69	37.3988		69	53.7669		69	55.0014		69	53.5357
69.1	6.46588		69.1	69.9739		69.1	37.4305		69.1	53.7745		69.1	55.0042		69.1	53.5413
69.2	6.46541		69.2	69.9789		69.2	37.4646		69.2	53.7796		69.2	55.0088		69.2	53.5491
69.3	6.46422		69.3	69.9844		69.3	37.508		69.3	53.7898		69.3	55.0119		69.3	53.5667
69.4	6.46235		69.4	69.9876		69.4	37.5311		69.4	53.8016		69.4	55.0144		69.4	53.5725
69.5	6.46003		69.5	69.9911		69.5	37.6018		69.5	53.8101		69.5	55.0172		69.5	53.5753
69.6	6.45757		69.6	69.9938		69.6	37.7124		69.6	53.8192		69.6	55.0198		69.6	53.5774
69.7	6.45523		69.7	70.004		69.7	37.771		69.7	53.8306		69.7	55.0259		69.7	53.5804
69.8	6.45315		69.8	70.0101		69.8	37.8092		69.8	53.8415		69.8	55.0299		69.8	53.5861
69.9	6.45143		69.9	70.0133		69.9	37.8438		69.9	53.8493		69.9	55.0357		69.9	53.5913
70	6.45001		70	70.0159		70	37.8607		70	53.8579		70	55.0403		70	53.5965
70.1	6.4487		70.1	70.0174		70.1	37.8774		70.1	53.8668		70.1	55.0449		70.1	53.6028
70.2	6.44734		70.2	70.0199		70.2	37.8997		70.2	53.8737		70.2	55.0498		70.2	53.6185
70.3	6.44596		70.3	70.0231		70.3	37.9045		70.3	53.8806		70.3	55.0554		70.3	53.6255
70.4	6.44479		70.4	70.0251		70.4	37.9055		70.4	53.8871		70.4	55.0585		70.4	53.6309
70.5	6.44415		70.5	70.0264		70.5	37.9645		70.5	53.8946		70.5	55.0613		70.5	53.6359
70.6	6.44434		70.6	70.0278		70.6	37.9434		70.6	53.8994		70.6	55.0681		70.6	53.6403
70.7	6.44552		70.7	70.0289		70.7	37.9968		70.7	53.9044		70.7	55.0697		70.7	53.6603
70.8	6.44765		70.8	70.0304		70.8	38.0607		70.8	53.909		70.8	55.0788		70.8	53.6639
70.9	6.4504		70.9	70.0332		70.9	38.1021		70.9	53.9139		70.9	55.0868		70.9	53.6682
71	6.45326		71	70.0334		71	38.1404		71	53.9179		71	55.0909		71	53.6754
71.1	6.45573		71.1	70.0353		71.1	38.18		71.1	53.926		71.1	55.0972		71.1	53.6701
71.2	6.45754		71.2	70.0392		71.2	38.2323		71.2	53.9308		71.2	55.1015		71.2	53.6871
71.3	6.45866		71.3	70.0462		71.3	38.2906		71.3	53.9346		71.3	55.1087		71.3	53.693
71.4	6.45926		71.4	70.0505		71.4	38.3561		71.4	53.9398		71.4	55.1161		71.4	53.6985
71.5	6.45952		71.5	70.0575		71.5	38.3699		71.5	53.9473		71.5	55.1241		71.5	53.7061
71.6	6.45969		71.6	70.0596		71.6	38.4116		71.6	53.9557		71.6	55.1293		71.6	53.7116
71.7	6.46		71.7	70.0638		71.7	38.4417		71.7	53.9636		71.7	55.1343		71.7	53.7307
71.8	6.46054		71.8	70.0665		71.8	38.4645		71.8	53.9721		71.8	55.1421		71.8	53.7372
71.9	6.46117		71.9	70.0693		71.9	38.4783		71.9	53.9811		71.9	55.1466		71.9	53.7406
72	6.46157		72	70.0726		72	38.5		72	53.9884		72	55.1509		72	53.7436
72.1	6.46149		72.1	70.0761		72.1	38.5163		72.1	53.9938		72.1	55.1567		72.1	53.7447
72.2	6.46089		72.2	70.075		72.2	38.537		72.2	53.9989		72.2	55.1598		72.2	53.7461
72.3	6.45994		72.3	70.0772		72.3	38.5532		72.3	54.0069		72.3	55.1635		72.3	53.7511
72.4	6.45892		72.4	70.0817		72.4	38.5696		72.4	54.0118		72.4	55.1677		72.4	53.7518
72.5	6.45806		72.5	70.0907		72.5	38.5837		72.5	54.018		72.5	55.17		72.5	53.7538
72.6	6.45764		72.6	70.0948		72.6	38.5967		72.6	54.0262		72.6	55.1749		72.6	53.7546
72.7	6.45803		72.7	70.0972		72.7	38.6051		72.7	54.0313		72.7	55.1788		72.7	53.7556
72.8	6.45937		72.8	70.099		72.8	38.6111		72.8	54.0394		72.8	55.1815		72.8	53.7562
72.9	6.46147		72.9	70.1009		72.9	38.6152		72.9	54.0472		72.9	55.1858		72.9	53.7582
73	6.46387		73	70.1029		73	38.6184		73	54.0581		73	55.1893		73	53.7585
73.1	6.46614		73.1	70.1044		73.1	38.6214		73.1	54.0643		73.1	55.1975		73.1	53.7593
73.2	6.46798		73.2	70.1072		73.2	38.6242		73.2	54.0706		73.2	55.2074		73.2	53.7612
73.3	6.46934		73.3	70.1091		73.3	38.6295		73.3	54.081		73.3	55.2163		73.3	53.7627
73.4	6.4703		73.4	70.1122		73.4	38.639		73.4	54.0864		73.4	55.2223		73.4	53.7659
73.5	6.47096		73.5	70.1165		73.5	38.6538		73.5	54.0938		73.5	55.2269		73.5	53.7685
73.6	6.47153		73.6	70.124		73.6	38.6624		73.6	54.0996		73.6	55.231		73.6	53.7704
73.7	6.47226		73.7	70.1275		73.7	38.6701		73.7	54.1046		73.7	55.2344		73.7	53.7721
73.8	6.47334		73.8	70.1259		73.8	38.6804		73.8	54.1107		73.8	55.2368		73.8	53.7732
73.9	6.47467		73.9	70.128		73.9	38.6951		73.9	54.1103		73.9	55.2393		73.9	53.7773
74	6.47592		74	70.1304		74	38.7042		74	54.1185		74	55.2414		74	53.7801
74.1	6.47666		74.1	70.1311		74.1	38.714		74.1	54.1332		74.1	55.244		74.1	53.7822
74.2	6.4766		74.2	70.1335		74.2	38.7186		74.2	54.1293		74.2	55.2437		74.2	53.7869
74.3	6.47571		74.3	70.1341		74.3	38.7234		74.3	54.1352		74.3	55.2465		74.3	53.7918
74.4	6.47421		74.4	70.1356		74.4	38.7278		74.4	54.15		74.4	55.2564		74.4	53.7934
74.5	6.47247		74.5	70.1364		74.5	38.735		74.5	54.1531		74.5	55.262		74.5	53.7947
74.6	6.4709		74.6	70.1372		74.6	38.7453		74.6	54.1645		74.6	55.2682		74.6	53.7957
74.7	6.4699		74.7	70.1383		74.7	38.7605		74.7	54.171		74.7	55.2738		74.7	53.7969
74.8	6.46965		74.8	70.1394		74.8	38.7718		74.8	54.1832		74.8	55.2886		74.8	53.8002
74.9	6.47004		74.9	70.1402		74.9	38.7821		74.9	54.1933		74.9	55.3057		74.9	53.8011
75	6.47086		75	70.1413		75	38.7913		75	54.2042		75	55.3218		75	53.8026
75.1	6.47192		75.1	70.1419		75.1	38.7978		75.1	54.2115		75.1	55.3293		75.1	53.804
75.2	6.47299		75.2	70.143		75.2	38.8		75.2	54.2176		75.2	55.3395		75.2	53.8054
75.3	6.47396		75.3	70.1438		75.3	38.8039		75.3	54.2214		75.3	55.3472		75.3	53.8073
75.4	6.47487		75.4	70.1443		75.4	38.8061		75.4	54.2234		75.4	55.3538		75.4	53.8097
75.5	6.47586		75.5	70.1456		75.5	38.8084		75.5	54.2247		75.5	55.3594		75.5	53.8116
75.6	6.47701		75.6	70.1463		75.6	38.8105		75.6	54.2262		75.6	55.369		75.6	53.8134
75.7	6.47833		75.7	70.1469		75.7	38.8129		75.7	54.2272		75.7	55.3697		75.7	53.8156
75.8	6.47975		75.8	70.1478		75.8	38.8173		75.8	54.2279		75.8	55.375		75.8	53.8184
75.9	6.48125		75.9	70.1493		75.9	38.8219		75.9	54.229		75.9	55.3778		75.9	53.8226
76	6.48273		76	70.1514		76	38.8259		76	54.2304		76	55.3799		76	53.8272
76.1	6.48403		76.1	70.154		76.1	38.8302		76.1	54.2314		76.1	55.3832		76.1	53.8304
76.2	6.48485		76.2	70.1571		76.2	38.8387		76.2	54.2326		76.2	55.3868		76.2	53.8329
76.3	6.48494		76.3	70.1608		76.3	38.8354		76.3	54.2343		76.3	55.3939		76.3	53.8355
76.4	6.48428		76.4	70.166		76.4	38.8386		76.4	54.2354		76.4	55.4026		76.4	53.8396
76.5	6.48311		76.5	70.1673		76.5	38.8432		76.5	54.2367		76.5	55.4081		76.5	53.8428
76.6	6.48173		76.6	70.1685		76.6	38.8474		76.6	54.2379		76.6	55.4142		76.6	53.8459
76.7	6.4803		76.7	70.1692		76.7	38.8529		76.7	54.2383		76.7	55.4233		76.7	53.8483
76.8	6.47896		76.8	70.1701		76.8	38.8581		76.8	54.239		76.8	55.4263		76.8	53.8491
76.9	6.47783		76.9	70.1733		76.9	38.8647		76.9	54.2402		76.9	55.4286		76.9	53.8514
77	6.47696		77	70.1752		77	38.8736		77	54.2419		77	55.4308		77	53.8549
77.1	6.47628		77.1	70.1767		77.1	38.8837		77.1	54.2443		77.1	55.4325		77.1	53.8557
77.2	6.47567		77.2	70.1788		77.2	38.8884		77.2	54.2458		77.2	55.4343		77.2	53.8581
77.3	6.4751		77.3	70.1825		77.3	38.8988		77.3	54.2475		77.3	55.4355		77.3	53.8639
77.4	6.47457		77.4	70.1843		77.4	38.9143		77.4	54.2506		77.4	55.4404		77.4	53.866
77.5	6.47419		77.5	70.187		77.5	38.9257		77.5	54.2519		77.5	55.4419		77.5	53.8674
77.6	6.47402		77.6	70.1915		77.6	38.9358		77.6	54.2543		77.6	55.4435		77.6	53.8699
77.7	6.47411		77.7	70.1944		77.7	38.9549		77.7	54.2557		77.7	55.4453		77.7	53.8721
77.8	6.47446		77.8	70.2002		77.8	38.9697		77.8	54.2566		77.8	55.4481		77.8	53.8753
77.9	6.47512		77.9	70.2025		77.9	38.9846		77.9	54.258		77.9	55.4495		77.9	53.8771
78	6.47605		78	70.2043		78	38.996		78	54.2591		78	55.4511		78	53.8783
78.1	6.47719		78.1	70.2056		78.1	39.0108		78.1	54.2609		78.1	55.4536		78.1	53.8797
78.2	6.47839		78.2	70.2063		78.2	39.0211		78.2	54.2623		78.2	55.4556		78.2	53.8824
78.3	6.47949		78.3	70.2091		78.3	39.0436		78.3	54.2654		78.3	55.4573		78.3	53.8858
78.4	6.4803		78.4	70.2118		78.4	39.0774		78.4	54.271		78.4	55.4609		78.4	53.8885
78.5	6.4807		78.5	70.2142		78.5	39.181		78.5	54.2734		78.5	55.4676		78.5	53.8907
78.6	6.48059		78.6	70.2165		78.6	39.2193		78.6	54.2789		78.6	55.4694		78.6	53.8937
78.7	6.48001		78.7	70.2205		78.7	39.2357		78.7	54.2874		78.7	55.4706		78.7	53.8957
78.8	6.47906		78.8	70.2228		78.8	39.2568		78.8	54.2917		78.8	55.4718		78.8	53.8978
78.9	6.47793		78.9	70.2256		78.9	39.3071		78.9	54.2962		78.9	55.473		78.9	53.9013
79	6.47686		79	70.2276		79	39.2952		79	54.2995		79	55.474		79	53.9055
79.1	6.47609		79.1	70.2331		79.1	39.3437		79.1	54.3021		79.1	55.4746		79.1	53.9087
79.2	6.47571		79.2	70.2361		79.2	39.381		79.2	54.3041		79.2	55.4753		79.2	53.9131
79.3	6.47566		79.3	70.2387		79.3	39.3969		79.3	54.3065		79.3	55.4764		79.3	53.9205
79.4	6.47572		79.4	70.2415		79.4	39.4617		79.4	54.3082		79.4	55.4779		79.4	53.9256
79.5	6.4756		79.5	70.244		79.5	39.5009		79.5	54.31		79.5	55.4791		79.5	53.929
79.6	6.47507		79.6	70.2455		79.6	39.5332		79.6	54.3118		79.6	55.4808		79.6	53.9312
79.7	6.4741		79.7	70.2471		79.7	39.5454		79.7	54.3134		79.7	55.4821		79.7	53.9336
79.8	6.47282		79.8	70.2488		79.8	39.5799		79.8	54.3145		79.8	55.4828		79.8	53.9361
79.9	6.47144		79.9	70.2502		79.9	39.5809		79.9	54.3162		79.9	55.4836		79.9	53.9393
80	6.47019		80	70.2515		80	39.5949		80	54.3173		80	55.4844		80	53.9444
80.1	6.46932		80.1	70.2536		80.1	39.6076		80.1	54.3181		80.1	55.4856		80.1	53.9492
80.2	6.46899		80.2	70.257		80.2	39.6227		80.2	54.3189		80.2	55.4864		80.2	53.9529
80.3	6.4692		80.3	70.262		80.3	39.6362		80.3	54.3196		80.3	55.4882		80.3	53.9565
80.4	6.46963		80.4	70.2671		80.4	39.6507		80.4	54.3203		80.4	55.4912		80.4	53.9589
80.5	6.46978		80.5	70.2729		80.5	39.6696		80.5	54.3211		80.5	55.4937		80.5	53.9625
80.6	6.4693		80.6	70.2742		80.6	39.6741		80.6	54.3223		80.6	55.4968		80.6	53.9648
80.7	6.46819		80.7	70.277		80.7	39.688		80.7	54.3237		80.7	55.5003		80.7	53.9674
80.8	6.4667		80.8	70.2826		80.8	39.7216		80.8	54.3261		80.8	55.5016		80.8	53.9668
80.9	6.46511		80.9	70.2866		80.9	39.7383		80.9	54.3329		80.9	55.5026		80.9	53.969
81	6.46369		81	70.2841		81	39.7516		81	54.3385		81	55.5034		81	53.974
81.1	6.46265		81.1	70.2879		81.1	39.7759		81.1	54.343		81.1	55.5039		81.1	53.9796
81.2	6.46211		81.2	70.2927		81.2	39.787		81.2	54.3458		81.2	55.5051		81.2	53.981
81.3	6.46209		81.3	70.2939		81.3	39.8087		81.3	54.349		81.3	55.5064		81.3	53.9842
81.4	6.46242		81.4	70.2993		81.4	39.8412		81.4	54.351		81.4	55.5095		81.4	53.99
81.5	6.4628		81.5	70.302		81.5	39.8785		81.5	54.3536		81.5	55.5122		81.5	53.9949
81.6	6.46295		81.6	70.3035		81.6	39.9099		81.6	54.3565		81.6	55.5157		81.6	54.0025
81.7	6.46284		81.7	70.3087		81.7	39.9252		81.7	54.3581		81.7	55.5175		81.7	54.0123
81.8	6.4626		81.8	70.3135		81.8	39.9401		81.8	54.36		81.8	55.5197		81.8	54.0237
81.9	6.46241		81.9	70.3187		81.9	39.9577		81.9	54.3618		81.9	55.5231		81.9	54.0305
82	6.46242		82	70.322		82	39.965		82	54.364		82	55.5251		82	54.0429
82.1	6.46281		82.1	70.3262		82.1	39.9751		82.1	54.3669		82.1	55.527		82.1	54.05
82.2	6.46373		82.2	70.3303		82.2	39.9847		82.2	54.3699		82.2	55.5291		82.2	54.0536
82.3	6.46512		82.3	70.3359		82.3	39.9946		82.3	54.374		82.3	55.5324		82.3	54.0586
82.4	6.46674		82.4	70.3447		82.4	40.0027		82.4	54.377		82.4	55.5351		82.4	54.0628
82.5	6.46822		82.5	70.3505		82.5	40.0141		82.5	54.3811		82.5	55.5377		82.5	54.0648
82.6	6.46931		82.6	70.3558		82.6	40.0347		82.6	54.3837		82.6	55.5425		82.6	54.0673
82.7	6.46997		82.7	70.3617		82.7	40.051		82.7	54.3851		82.7	55.5458		82.7	54.0699
82.8	6.47042		82.8	70.3652		82.8	40.0699		82.8	54.3901		82.8	55.5487		82.8	54.072
82.9	6.47094		82.9	70.3657		82.9	40.0676		82.9	54.3918		82.9	55.5509		82.9	54.0771
83	6.47168		83	70.3677		83	40.0832		83	54.3943		83	55.5553		83	54.0834
83.1	6.47267		83.1	70.3741		83.1	40.1272		83.1	54.3966		83.1	55.5605		83.1	54.0876
83.2	6.47387		83.2	70.3881		83.2	40.1517		83.2	54.4		83.2	55.5643		83.2	54.0902
83.3	6.47502		83.3	70.3937		83.3	40.1641		83.3	54.4032		83.3	55.5673		83.3	54.0925
83.4	6.47581		83.4	70.3979		83.4	40.1773		83.4	54.4061		83.4	55.5703		83.4	54.0951
83.5	6.47599		83.5	70.4087		83.5	40.1948		83.5	54.4084		83.5	55.5759		83.5	54.0976
83.6	6.47556		83.6	70.4176		83.6	40.2097		83.6	54.4097		83.6	55.581		83.6	54.1
83.7	6.47476		83.7	70.4233		83.7	40.2312		83.7	54.412		83.7	55.5802		83.7	54.1025
83.8	6.47395		83.8	70.4291		83.8	40.2598		83.8	54.4164		83.8	55.587		83.8	54.1043
83.9	6.47338		83.9	70.4354		83.9	40.2875		83.9	54.4179		83.9	55.5943		83.9	54.1057
84	6.4731		84	70.4371		84	40.3102		84	54.4201		84	55.6094		84	54.1072
84.1	6.47306		84.1	70.4408		84.1	40.3566		84.1	54.4217		84.1	55.6069		84.1	54.1091
84.2	6.47316		84.2	70.4444		84.2	40.3533		84.2	54.4228		84.2	55.6125		84.2	54.1104
84.3	6.47317		84.3	70.449		84.3	40.3891		84.3	54.4242		84.3	55.6217		84.3	54.1131
84.4	6.47286		84.4	70.4546		84.4	40.4064		84.4	54.426		84.4	55.6278		84.4	54.1149
84.5	6.47219		84.5	70.4558		84.5	40.4276		84.5	54.4275		84.5	55.6347		84.5	54.1165
84.6	6.47134		84.6	70.458		84.6	40.4464		84.6	54.4297		84.6	55.6453		84.6	54.118
84.7	6.47057		84.7	70.4597		84.7	40.4712		84.7	54.4315		84.7	55.6559		84.7	54.12
84.8	6.47013		84.8	70.4612		84.8	40.4867		84.8	54.4369		84.8	55.6619		84.8	54.1219
84.9	6.4702		84.9	70.4684		84.9	40.5295		84.9	54.4396		84.9	55.6694		84.9	54.1232
85	6.47089		85	70.4681		85	40.5738		85	54.443		85	55.6785		85	54.1253
85.1	6.4722		85.1	70.4701		85.1	40.6024		85.1	54.4473		85.1	55.681		85.1	54.1284
85.2	6.47399		85.2	70.4735		85.2	40.6155		85.2	54.4555		85.2	55.6853		85.2	54.13
85.3	6.476		85.3	70.4767		85.3	40.6276		85.3	54.4688		85.3	55.6878		85.3	54.1302
85.4	6.47792		85.4	70.4869		85.4	40.6514		85.4	54.4784		85.4	55.6932		85.4	54.1335
85.5	6.47959		85.5	70.4925		85.5	40.6663		85.5	54.4836		85.5	55.7005		85.5	54.1339
85.6	6.48097		85.6	70.4965		85.6	40.6805		85.6	54.4902		85.6	55.7061		85.6	54.135
85.7	6.48209		85.7	70.4975		85.7	40.6891		85.7	54.4935		85.7	55.7113		85.7	54.1376
85.8	6.48301		85.8	70.4996		85.8	40.7024		85.8	54.4968		85.8	55.7174		85.8	54.1393
85.9	6.48387		85.9	70.5076		85.9	40.7131		85.9	54.5047		85.9	55.7266		85.9	54.1403
86	6.48479		86	70.5073		86	40.7209		86	54.5112		86	55.7326		86	54.1425
86.1	6.48571		86.1	70.5117		86.1	40.7299		86.1	54.5176		86.1	55.7372		86.1	54.1444
86.2	6.48648		86.2	70.5105		86.2	40.7384		86.2	54.5258		86.2	55.7413		86.2	54.1465
86.3	6.48687		86.3	70.5124		86.3	40.7423		86.3	54.5325		86.3	55.745		86.3	54.1502
86.4	6.48666		86.4	70.5132		86.4	40.7492		86.4	54.5361		86.4	55.7491		86.4	54.1538
86.5	6.48576		86.5	70.515		86.5	40.7542		86.5	54.5399		86.5	55.7547		86.5	54.1559
86.6	6.48423		86.6	70.5169		86.6	40.7702		86.6	54.5459		86.6	55.7599		86.6	54.1587
86.7	6.48225		86.7	70.5178		86.7	40.7794		86.7	54.5484		86.7	55.7646		86.7	54.1608
86.8	6.48006		86.8	70.519		86.8	40.7835		86.8	54.5532		86.8	55.7667		86.8	54.1628
86.9	6.47797		86.9	70.5216		86.9	40.7869		86.9	54.5542		86.9	55.7733		86.9	54.1636
87	6.47619		87	70.5226		87	40.7911		87	54.5549		87	55.7816		87	54.165
87.1	6.47477		87.1	70.5245		87.1	40.7949		87.1	54.5596		87.1	55.789		87.1	54.1661
87.2	6.47372		87.2	70.5255		87.2	40.7987		87.2	54.5614		87.2	55.7981		87.2	54.1672
87.3	6.47306		87.3	70.525		87.3	40.8036		87.3	54.5651		87.3	55.8034		87.3	54.169
87.4	6.47275		87.4	70.5251		87.4	40.8071		87.4	54.5675		87.4	55.8078		87.4	54.1705
87.5	6.47273		87.5	70.5269		87.5	40.8044		87.5	54.5703		87.5	55.8127		87.5	54.1723
87.6	6.4729		87.6	70.529		87.6	40.8076		87.6	54.573		87.6	55.8142		87.6	54.175
87.7	6.47321		87.7	70.5305		87.7	40.8133		87.7	54.5761		87.7	55.8234		87.7	54.1783
87.8	6.47361		87.8	70.533		87.8	40.8168		87.8	54.5822		87.8	55.8363		87.8	54.1802
87.9	6.4741		87.9	70.5357		87.9	40.8236		87.9	54.59		87.9	55.8407		87.9	54.1813
88	6.47464		88	70.5382		88	40.8379		88	54.5945		88	55.8475		88	54.183
88.1	6.47514		88.1	70.5399		88.1	40.8475		88.1	54.5985		88.1	55.8644		88.1	54.1849
88.2	6.47552		88.2	70.5432		88.2	40.8507		88.2	54.6051		88.2	55.8729		88.2	54.1865
88.3	6.47577		88.3	70.5477		88.3	40.855		88.3	54.6088		88.3	55.8827		88.3	54.1891
88.4	6.47585		88.4	70.5507		88.4	40.8569		88.4	54.6112		88.4	55.8945		88.4	54.1928
88.5	6.47567		88.5	70.5533		88.5	40.8618		88.5	54.6147		88.5	55.9091		88.5	54.1953
88.6	6.47517		88.6	70.5606		88.6	40.8604		88.6	54.6177		88.6	55.9166		88.6	54.1972
88.7	6.47439		88.7	70.5694		88.7	40.8627		88.7	54.62		88.7	55.9335		88.7	54.2001
88.8	6.47339		88.8	70.5823		88.8	40.8658		88.8	54.6223		88.8	55.9586		88.8	54.2022
88.9	6.47224		88.9	70.5924		88.9	40.867		88.9	54.6246		88.9	55.9711		88.9	54.2062
89	6.471		89	70.5999		89	40.8691		89	54.6292		89	55.9865		89	54.2088
89.1	6.46978		89.1	70.6111		89.1	40.8712		89.1	54.6332		89.1	55.999		89.1	54.211
89.2	6.46873		89.2	70.6129		89.2	40.8758		89.2	54.6362		89.2	56.0062		89.2	54.2158
89.3	6.46794		89.3	70.6235		89.3	40.877		89.3	54.6394		89.3	56.0129		89.3	54.2191
89.4	6.46746		89.4	70.6451		89.4	40.8774		89.4	54.642		89.4	56.017		89.4	54.2213
89.5	6.46723		89.5	70.6404		89.5	40.8827		89.5	54.6447		89.5	56.021		89.5	54.2257
89.6	6.46718		89.6	70.6581		89.6	40.882		89.6	54.6477		89.6	56.0247		89.6	54.2254
89.7	6.46725		89.7	70.6791		89.7	40.8821		89.7	54.6516		89.7	56.0272		89.7	54.2271
89.8	6.46745		89.8	70.6888		89.8	40.8848		89.8	54.6542		89.8	56.0316		89.8	54.232
89.9	6.4677		89.9	70.7119		89.9	40.8886		89.9	54.6553		89.9	56.0369		89.9	54.2336
90	6.46799		90	70.7271		90	40.8901		90	54.6595		90	56.0441		90	54.237
90.1	6.46843		90.1	70.7409		90.1	40.8913		90.1	54.6629		90.1	56.0507		90.1	54.2383
90.2	6.46919		90.2	70.7415		90.2	40.893		90.2	54.6671		90.2	56.0534		90.2	54.2405
90.3	6.47027		90.3	70.7625		90.3	40.8956		90.3	54.6698		90.3	56.0562		90.3	54.2429
90.4	6.47152		90.4	70.7706		90.4	40.8977		90.4	54.6732		90.4	56.0593		90.4	54.2441
90.5	6.47269		90.5	70.776		90.5	40.901		90.5	54.6753		90.5	56.0616		90.5	54.2454
90.6	6.47353		90.6	70.7884		90.6	40.9033		90.6	54.6776		90.6	56.0642		90.6	54.2476
90.7	6.47393		90.7	70.7954		90.7	40.9059		90.7	54.6826		90.7	56.0673		90.7	54.2497
90.8	6.47381		90.8	70.7999		90.8	40.9143		90.8	54.6855		90.8	56.0687		90.8	54.2507
90.9	6.47314		90.9	70.806		90.9	40.9213		90.9	54.6918		90.9	56.0702		90.9	54.252
91	6.47209		91	70.8147		91	40.9254		91	54.7004		91	56.0733		91	54.253
91.1	6.47104		91.1	70.8226		91.1	40.9332		91.1	54.7085		91.1	56.0767		91.1	54.2551
91.2	6.47043		91.2	70.8291		91.2	40.9393		91.2	54.7128		91.2	56.0783		91.2	54.2561
91.3	6.47043		91.3	70.8307		91.3	40.9474		91.3	54.7194		91.3	56.0801		91.3	54.2568
91.4	6.47088		91.4	70.8326		91.4	40.9587		91.4	54.7243		91.4	56.0822		91.4	54.2587
91.5	6.47143		91.5	70.8343		91.5	40.9663		91.5	54.7288		91.5	56.085		91.5	54.2599
91.6	6.47173		91.6	70.8363		91.6	40.9726		91.6	54.7334		91.6	56.0868		91.6	54.2616
91.7	6.47153		91.7	70.8388		91.7	40.9782		91.7	54.7393		91.7	56.0885		91.7	54.2642
91.8	6.47072		91.8	70.8406		91.8	40.9838		91.8	54.7435		91.8	56.0899		91.8	54.2671
91.9	6.4693		91.9	70.8424		91.9	40.9896		91.9	54.747		91.9	56.0919		91.9	54.2689
92	6.46756		92	70.8469		92	40.9913		92	54.7497		92	56.0941		92	54.2706
92.1	6.46599		92.1	70.8563		92.1	40.9941		92.1	54.7529		92.1	56.0954		92.1	54.273
92.2	6.46511		92.2	70.8606		92.2	40.9994		92.2	54.7568		92.2	56.0978		92.2	54.2748
92.3	6.46522		92.3	70.8644		92.3	41.0005		92.3	54.7606		92.3	56.1007		92.3	54.2775
92.4	6.46622		92.4	70.8682		92.4	41.0024		92.4	54.7633		92.4	56.102		92.4	54.2819
92.5	6.46776		92.5	70.8721		92.5	41.0057		92.5	54.7659		92.5	56.1035		92.5	54.2874
92.6	6.46936		92.6	70.8744		92.6	41.0077		92.6	54.7678		92.6	56.105		92.6	54.291
92.7	6.47058		92.7	70.8768		92.7	41.0094		92.7	54.77		92.7	56.1064		92.7	54.2966
92.8	6.47112		92.8	70.8789		92.8	41.0108		92.8	54.7732		92.8	56.108		92.8	54.3036
92.9	6.471		92.9	70.8816		92.9	41.0126		92.9	54.776		92.9	56.1082		92.9	54.3078
93	6.47046		93	70.8865		93	41.0138		93	54.78		93	56.1112		93	54.3118
93.1	6.46992		93.1	70.8886		93.1	41.0147		93.1	54.7837		93.1	56.118		93.1	54.3162
93.2	6.46979		93.2	70.8934		93.2	41.0169		93.2	54.7884		93.2	56.1222		93.2	54.3215
93.3	6.47041		93.3	70.8992		93.3	41.0179		93.3	54.7945		93.3	56.1252		93.3	54.3271
93.4	6.47184		93.4	70.9013		93.4	41.0195		93.4	54.7949		93.4	56.1332		93.4	54.335
93.5	6.47381		93.5	70.9033		93.5	41.0206		93.5	54.8008		93.5	56.1422		93.5	54.3396
93.6	6.47576		93.6	70.9069		93.6	41.0215		93.6	54.806		93.6	56.148		93.6	54.3446
93.7	6.47709		93.7	70.9102		93.7	41.0229		93.7	54.8115		93.7	56.1523		93.7	54.3495
93.8	6.47744		93.8	70.9142		93.8	41.0242		93.8	54.818		93.8	56.1559		93.8	54.3539
93.9	6.4768		93.9	70.9177		93.9	41.0257		93.9	54.8219		93.9	56.1583		93.9	54.3607
94	6.47543		94	70.921		94	41.0268		94	54.8288		94	56.1616		94	54.3649
94.1	6.4738		94.1	70.9282		94.1	41.0281		94.1	54.8344		94.1	56.1637		94.1	54.371
94.2	6.4724		94.2	70.9313		94.2	41.0294		94.2	54.8396		94.2	56.1647		94.2	54.3717
94.3	6.47164		94.3	70.9328		94.3	41.032		94.3	54.8482		94.3	56.1664		94.3	54.3775
94.4	6.47168		94.4	70.9365		94.4	41.0374		94.4	54.8569		94.4	56.1695		94.4	54.3883
94.5	6.47232		94.5	70.9391		94.5	41.0415		94.5	54.8626		94.5	56.1724		94.5	54.3877
94.6	6.47309		94.6	70.9495		94.6	41.0431		94.6	54.8682		94.6	56.1754		94.6	54.3932
94.7	6.47348		94.7	70.9545		94.7	41.0463		94.7	54.8715		94.7	56.1782		94.7	54.4055
94.8	6.4732		94.8	70.957		94.8	41.052		94.8	54.8743		94.8	56.1809		94.8	54.4125
94.9	6.47229		94.9	70.9594		94.9	41.0581		94.9	54.8765		94.9	56.1833		94.9	54.425
95	6.47101		95	70.9625		95	41.0648		95	54.8784		95	56.1851		95	54.4356
95.1	6.46976		95.1	70.9773		95.1	41.0724		95.1	54.881		95.1	56.1881		95.1	54.4444
95.2	6.46898		95.2	70.9845		95.2	41.0788		95.2	54.8816		95.2	56.1933		95.2	54.4524
95.3	6.46901		95.3	70.9882		95.3	41.0871		95.3	54.8837		95.3	56.1967		95.3	54.461
95.4	6.46997		95.4	70.9924		95.4	41.0945		95.4	54.8879		95.4	56.2003		95.4	54.4683
95.5	6.47162		95.5	70.9958		95.5	41.1035		95.5	54.8911		95.5	56.2064		95.5	54.4732
95.6	6.47341		95.6	70.9993		95.6	41.1155		95.6	54.895		95.6	56.2132		95.6	54.4745
95.7	6.47482		95.7	71.0026		95.7	41.1262		95.7	54.9011		95.7	56.2166		95.7	54.4788
95.8	6.47556		95.8	71.0064		95.8	41.1299		95.8	54.9059		95.8	56.22		95.8	54.484
95.9	6.4756		95.9	71.0092		95.9	41.1356		95.9	54.9102		95.9	56.225		95.9	54.4924
96	6.47516		96	71.0124		96	41.1485		96	54.9138		96	56.2265		96	54.4985
96.1	6.47453		96.1	71.0131		96.1	41.1599		96.1	54.9165		96.1	56.2302		96.1	54.5026
96.2	6.47407		96.2	71.0173		96.2	41.1756		96.2	54.9202		96.2	56.2324		96.2	54.5077
96.3	6.47409		96.3	71.032		96.3	41.1906		96.3	54.9231		96.3	56.2338		96.3	54.5108
96.4	6.4747		96.4	71.0351		96.4	41.2014		96.4	54.9262		96.4	56.239		96.4	54.5134
96.5	6.47577		96.5	71.041		96.5	41.2137		96.5	54.9313		96.5	56.2414		96.5	54.5168
96.6	6.47696		96.6	71.0499		96.6	41.2254		96.6	54.937		96.6	56.2455		96.6	54.5193
96.7	6.47792		96.7	71.0582		96.7	41.235		96.7	54.9419		96.7	56.2505		96.7	54.5224
96.8	6.47843		96.8	71.0616		96.8	41.2485		96.8	54.9443		96.8	56.2542		96.8	54.5259
96.9	6.47846		96.9	71.0678		96.9	41.2605		96.9	54.9462		96.9	56.2578		96.9	54.5389
97	6.4781		97	71.0693		97	41.272		97	54.9487		97	56.2625		97	54.5448
97.1	6.47755		97.1	71.0716		97.1	41.2879		97.1	54.9485		97.1	56.2656		97.1	54.549
97.2	6.47705		97.2	71.0785		97.2	41.3181		97.2	54.9515		97.2	56.2671		97.2	54.5514
97.3	6.47687		97.3	71.0821		97.3	41.3898		97.3	54.956		97.3	56.2716		97.3	54.5582
97.4	6.47726		97.4	71.0842		97.4	41.4986		97.4	54.9585		97.4	56.2769		97.4	54.5612
97.5	6.47832		97.5	71.0911		97.5	41.5212		97.5	54.9616		97.5	56.2841		97.5	54.5655
97.6	6.47997		97.6	71.0956		97.6	41.5343		97.6	54.9676		97.6	56.2913		97.6	54.5694
97.7	6.48189		97.7	71.0984		97.7	41.5471		97.7	54.974		97.7	56.2994		97.7	54.5735
97.8	6.4837		97.8	71.1011		97.8	41.575		97.8	54.9803		97.8	56.3093		97.8	54.5764
97.9	6.48506		97.9	71.1038		97.9	41.6024		97.9	54.9877		97.9	56.3142		97.9	54.5794
98	6.4858		98	71.1087		98	41.6457		98	54.9967		98	56.3194		98	54.5845
98.1	6.48586		98.1	71.1119		98.1	41.6578		98.1	55.0008		98.1	56.3249		98.1	54.5915
98.2	6.48534		98.2	71.1145		98.2	41.6685		98.2	55.0093		98.2	56.3276		98.2	54.612
98.3	6.48445		98.3	71.1175		98.3	41.6805		98.3	55.0183		98.3	56.3307		98.3	54.6159
98.4	6.48352		98.4	71.1212		98.4	41.6899		98.4	55.0223		98.4	56.3359		98.4	54.619
98.5	6.48286		98.5	71.1276		98.5	41.7016		98.5	55.0277		98.5	56.3375		98.5	54.6225
98.6	6.48261		98.6	71.1309		98.6	41.7239		98.6	55.0299		98.6	56.3449		98.6	54.6264
98.7	6.48266		98.7	71.1346		98.7	41.7319		98.7	55.0325		98.7	56.3534		98.7	54.6396
98.8	6.48267		98.8	71.1382		98.8	41.726		98.8	55.0351		98.8	56.3565		98.8	54.6435
98.9	6.48229		98.9	71.1413		98.9	41.7323		98.9	55.0374		98.9	56.3621		98.9	54.6463
99	6.48134		99	71.1416		99	41.7396		99	55.0394		99	56.3772		99	54.6492
99.1	6.47989		99.1	71.1434		99.1	41.7429		99.1	55.0406		99.1	56.3879		99.1	54.6516
99.2	6.47816		99.2	71.1525		99.2	41.7542		99.2	55.042		99.2	56.3944		99.2	54.6543
99.3	6.47646		99.3	71.1566		99.3	41.7592		99.3	55.0458		99.3	56.4031		99.3	54.6575
99.4	6.47504		99.4	71.1621		99.4	41.7629		99.4	55.0489		99.4	56.4169		99.4	54.6595
99.5	6.47416		99.5	71.1635		99.5	41.7685		99.5	55.0519		99.5	56.4321		99.5	54.662
99.6	6.47401		99.6	71.1661		99.6	41.7743		99.6	55.0543		99.6	56.4417		99.6	54.664
99.7	6.47462		99.7	71.1718		99.7	41.7843		99.7	55.0558		99.7	56.4493		99.7	54.6668
99.8	6.47573		99.8	71.1765		99.8	41.793		99.8	55.0575		99.8	56.4524		99.8	54.67
99.9	6.47685		99.9	71.1822		99.9	41.7993		99.9	55.0614		99.9	56.459		99.9	54.674
100	6.47754		100	71.1869		100	41.8077		100	55.0634		100	56.469		100	54.676
100.1	6.47759		100.1	71.1949		100.1	41.8132		100.1	55.0664		100.1	56.4775		100.1	54.6791
100.2	6.47704		100.2	71.2004		100.2	41.8278		100.2	55.0684		100.2	56.4822		100.2	54.6845
100.3	6.47608		100.3	71.2029		100.3	41.8357		100.3	55.0703		100.3	56.4868		100.3	54.6891
100.4	6.47491		100.4	71.2047		100.4	41.843		100.4	55.073		100.4	56.493		100.4	54.6937
100.5	6.47373		100.5	71.2071		100.5	41.8482		100.5	55.0759		100.5	56.4971		100.5	54.6979
100.6	6.47274		100.6	71.2086		100.6	41.8538		100.6	55.0776		100.6	56.5062		100.6	54.7022
100.7	6.47207		100.7	71.2117		100.7	41.8584		100.7	55.0793		100.7	56.5183		100.7	54.7073
100.8	6.47156		100.8	71.2195		100.8	41.863		100.8	55.0812		100.8	56.5415		100.8	54.7105
100.9	6.47087		100.9	71.2241		100.9	41.8666		100.9	55.0832		100.9	56.549		100.9	54.7138
101	6.46972		101	71.2286		101	41.8691		101	55.0866		101	56.5492		101	54.7172
101.1	6.46808		101.1	71.2274		101.1	41.8709		101.1	55.0913		101.1	56.556		101.1	54.7211
101.2	6.46616		101.2	71.228		101.2	41.8731		101.2	55.0945		101.2	56.5682		101.2	54.7244
101.3	6.46429		101.3	71.2356		101.3	41.8754		101.3	55.0977		101.3	56.5724		101.3	54.7273
101.4	6.46291		101.4	71.2396		101.4	41.8774		101.4	55.1026		101.4	56.5778		101.4	54.7302
101.5	6.46245		101.5	71.2418		101.5	41.881		101.5	55.1122		101.5	56.5841		101.5	54.7336
101.6	6.46324		101.6	71.2426		101.6	41.8835		101.6	55.1193		101.6	56.5909		101.6	54.7364
101.7	6.46532		101.7	71.2463		101.7	41.8856		101.7	55.1251		101.7	56.5935		101.7	54.739
101.8	6.46833		101.8	71.2488		101.8	41.8877		101.8	55.1304		101.8	56.5976		101.8	54.7439
101.9	6.47172		101.9	71.2517		101.9	41.8903		101.9	55.1373		101.9	56.6071		101.9	54.7491
102	6.47499		102	71.2545		102	41.8922		102	55.1508		102	56.6139		102	54.7567
102.1	6.47787		102.1	71.2558		102.1	41.8943		102.1	55.1626		102.1	56.6402		102.1	54.7634
102.2	6.48029		102.2	71.2571		102.2	41.8964		102.2	55.1677		102.2	56.6607		102.2	54.7685
102.3	6.48232		102.3	71.2587		102.3	41.8982		102.3	55.1734		102.3	56.6668		102.3	54.7773
102.4	6.48406		102.4	71.2592		102.4	41.9002		102.4	55.1777		102.4	56.6748		102.4	54.7839
102.5	6.48567		102.5	71.26		102.5	41.9023		102.5	55.1816		102.5	56.6817		102.5	54.7899
102.6	6.4873		102.6	71.2605		102.6	41.9049		102.6	55.1898		102.6	56.6879		102.6	54.7955
102.7	6.48903		102.7	71.2615		102.7	41.908		102.7	55.1983		102.7	56.6957		102.7	54.7996
102.8	6.49071		102.8	71.2622		102.8	41.9114		102.8	55.2014		102.8	56.7014		102.8	54.8026
102.9	6.49204		102.9	71.2654		102.9	41.9142		102.9	55.2072		102.9	56.7045		102.9	54.8068
103	6.49267		103	71.2756		103	41.9172		103	55.2159		103	56.7088		103	54.8073
103.1	6.49241		103.1	71.2787		103.1	41.9215		103.1	55.2186		103.1	56.714		103.1	54.8133
103.2	6.49133		103.2	71.2811		103.2	41.9265		103.2	55.2227		103.2	56.7204		103.2	54.822
103.3	6.48965		103.3	71.2839		103.3	41.9279		103.3	55.2283		103.3	56.7245		103.3	54.8241
103.4	6.4877		103.4	71.2882		103.4	41.9349		103.4	55.2351		103.4	56.7279		103.4	54.8297
103.5	6.48588		103.5	71.2926		103.5	41.9405		103.5	55.2392		103.5	56.7307		103.5	54.8423
103.6	6.48465		103.6	71.2971		103.6	41.9425		103.6	55.2412		103.6	56.7372		103.6	54.836
103.7	6.48434		103.7	71.3024		103.7	41.9451		103.7	55.2444		103.7	56.7493		103.7	54.846
103.8	6.48509		103.8	71.3066		103.8	41.9552		103.8	55.2479		103.8	56.753		103.8	54.8541
103.9	6.48664		103.9	71.31		103.9	41.954		103.9	55.2492		103.9	56.7556		103.9	54.8654
104	6.48849		104	71.3257		104	41.9631		104	55.252		104	56.7596		104	54.8806
104.1	6.49022		104.1	71.3278		104.1	41.974		104.1	55.2539		104.1	56.7713		104.1	54.8906
104.2	6.49168		104.2	71.331		104.2	41.9786		104.2	55.2548		104.2	56.7743		104.2	54.8976
104.3	6.49294		104.3	71.3333		104.3	41.987		104.3	55.2565		104.3	56.7772		104.3	54.9025
104.4	6.49417		104.4	71.3353		104.4	41.9944		104.4	55.2578		104.4	56.7811		104.4	54.9066
104.5	6.49555		104.5	71.338		104.5	41.9995		104.5	55.2591		104.5	56.7842		104.5	54.9093
104.6	6.49716		104.6	71.3435		104.6	42.0072		104.6	55.2606		104.6	56.7881		104.6	54.9125
104.7	6.49902		104.7	71.345		104.7	42.0131		104.7	55.2618		104.7	56.7918		104.7	54.9149
104.8	6.50099		104.8	71.3487		104.8	42.0217		104.8	55.2636		104.8	56.7927		104.8	54.9156
104.9	6.50265		104.9	71.3511		104.9	42.0492		104.9	55.2655		104.9	56.7962		104.9	54.9179
105	6.50343		105	71.3558		105	42.1169		105	55.2676		105	56.8018		105	54.9225
105.1	6.50292		105.1	71.3637		105.1	42.1243		105.1	55.2701		105.1	56.8062		105.1	54.9265
105.2	6.50109		105.2	71.3653		105.2	42.1337		105.2	55.2722		105.2	56.8102		105.2	54.931
105.3	6.49818		105.3	71.368		105.3	42.1419		105.3	55.2737		105.3	56.8131		105.3	54.9367
105.4	6.49454		105.4	71.3722		105.4	42.1536		105.4	55.2763		105.4	56.818		105.4	54.9428
105.5	6.49052		105.5	71.3737		105.5	42.1706		105.5	55.2792		105.5	56.8209		105.5	54.9511
105.6	6.48652		105.6	71.3761		105.6	42.1741		105.6	55.2818		105.6	56.8233		105.6	54.9585
105.7	6.48303		105.7	71.3774		105.7	42.1791		105.7	55.2854		105.7	56.827		105.7	54.9627
105.8	6.48048		105.8	71.379		105.8	42.1805		105.8	55.2886		105.8	56.8301		105.8	54.9667
105.9	6.47903		105.9	71.38		105.9	42.1823		105.9	55.2891		105.9	56.8339		105.9	54.9669
106	6.47853		106	71.3808		106	42.1839		106	55.2926		106	56.8373		106	54.9686
106.1	6.47859		106.1	71.3813		106.1	42.1901		106.1	55.2953		106.1	56.8429		106.1	54.9715
106.2	6.47887		106.2	71.3819		106.2	42.1917		106.2	55.2998		106.2	56.8477		106.2	54.9737
106.3	6.47913		106.3	71.3828		106.3	42.1939		106.3	55.304		106.3	56.8542		106.3	54.9776
106.4	6.4793		106.4	71.3838		106.4	42.1956		106.4	55.2954		106.4	56.8572		106.4	54.9807
106.5	6.47938		106.5	71.3842		106.5	42.1951		106.5	55.2973		106.5	56.8621		106.5	54.9832
106.6	6.47955		106.6	71.3846		106.6	42.1966		106.6	55.3033		106.6	56.8682		106.6	54.9879
106.7	6.4801		106.7	71.385		106.7	42.1994		106.7	55.3093		106.7	56.871		106.7	54.9925
106.8	6.48135		106.8	71.3854		106.8	42.2014		106.8	55.3124		106.8	56.8741		106.8	54.9947
106.9	6.4834		106.9	71.3864		106.9	42.2026		106.9	55.3188		106.9	56.8816		106.9	54.9958
107	6.48595		107	71.3868		107	42.2044		107	55.321		107	56.8824		107	54.9972
107.1	6.48828		107.1	71.3873		107.1	42.2047		107.1	55.3219		107.1	56.8855		107.1	54.9992
107.2	6.48969		107.2	71.3878		107.2	42.2069		107.2	55.3235		107.2	56.8934		107.2	55.0007
107.3	6.4898		107.3	71.3882		107.3	42.2106		107.3	55.3247		107.3	56.8964		107.3	55.0042
107.4	6.48861		107.4	71.39		107.4	42.2122		107.4	55.3257		107.4	56.9042		107.4	55.0079
107.5	6.48643		107.5	71.3936		107.5	42.2133		107.5	55.3261		107.5	56.9093		107.5	55.0095
107.6	6.48378		107.6	71.3959		107.6	42.2144		107.6	55.3272		107.6	56.9138		107.6	55.0113
107.7	6.48127		107.7	71.3976		107.7	42.2154		107.7	55.3276		107.7	56.9265		107.7	55.0135
107.8	6.47941		107.8	71.3994		107.8	42.2169		107.8	55.3284		107.8	56.9327		107.8	55.0171
107.9	6.47855		107.9	71.4018		107.9	42.2194		107.9	55.3288		107.9	56.9372		107.9	55.0189
108	6.47869		108	71.4061		108	42.2207		108	55.3303		108	56.9412		108	55.0203
108.1	6.47947		108.1	71.4102		108.1	42.2223		108.1	55.3316		108.1	56.9428		108.1	55.022
108.2	6.4804		108.2	71.4123		108.2	42.2237		108.2	55.3327		108.2	56.9453		108.2	55.0246
108.3	6.48118		108.3	71.4155		108.3	42.2276		108.3	55.3343		108.3	56.9456		108.3	55.0261
108.4	6.48167		108.4	71.4217		108.4	42.2319		108.4	55.3366		108.4	56.9471		108.4	55.028
108.5	6.48193		108.5	71.4255		108.5	42.2352		108.5	55.3386		108.5	56.9476		108.5	55.0307
108.6	6.48208		108.6	71.4324		108.6	42.2375		108.6	55.3401		108.6	56.9485		108.6	55.0329
108.7	6.48234		108.7	71.4391		108.7	42.2398		108.7	55.3417		108.7	56.9506		108.7	55.0359
108.8	6.48303		108.8	71.437		108.8	42.2423		108.8	55.343		108.8	56.9539		108.8	55.0393
108.9	6.48443		108.9	71.4412		108.9	42.2475		108.9	55.3441		108.9	56.9568		108.9	55.0391
109	6.48651		109	71.4529		109	42.2509		109	55.3447		109	56.9581		109	55.041
109.1	6.48886		109.1	71.4405		109.1	42.2543		109.1	55.3451		109.1	56.9601		109.1	55.0478
109.2	6.49079		109.2	71.4489		109.2	42.2565		109.2	55.3463		109.2	56.9619		109.2	55.0516
109.3	6.49172		109.3	71.4611		109.3	42.261		109.3	55.3464		109.3	56.9632		109.3	55.0541
109.4	6.49153		109.4	71.4596		109.4	42.2702		109.4	55.347		109.4	56.9643		109.4	55.0569
109.5	6.49045		109.5	71.4735		109.5	42.2862		109.5	55.3492		109.5	56.9654		109.5	55.06
109.6	6.48891		109.6	71.4716		109.6	42.2985		109.6	55.3501		109.6	56.966		109.6	55.0643
109.7	6.48733		109.7	71.4718		109.7	42.3044		109.7	55.3536		109.7	56.9666		109.7	55.0731
109.8	6.48608		109.8	71.4847		109.8	42.3126		109.8	55.3573		109.8	56.9674		109.8	55.077
109.9	6.48541		109.9	71.4887		109.9	42.3192		109.9	55.3619		109.9	56.9682		109.9	55.0814
110	6.48546		110	71.4908		110	42.3254		110	55.3655		110	56.9693		110	55.0878
110.1	6.48611		110.1	71.4937		110.1	42.3383		110.1	55.3705		110.1	56.9695		110.1	55.0919
110.2	6.48691		110.2	71.5008		110.2	42.3509		110.2	55.3753		110.2	56.9703		110.2	55.0956
110.3	6.48743		110.3	71.5048		110.3	42.3468		110.3	55.3775		110.3	56.9722		110.3	55.0994
110.4	6.48756		110.4	71.509		110.4	42.3489		110.4	55.3825		110.4	56.973		110.4	55.1029
110.5	6.48754		110.5	71.5117		110.5	42.3555		110.5	55.3853		110.5	56.9738		110.5	55.1048
110.6	6.48772		110.6	71.5155		110.6	42.3728		110.6	55.386		110.6	56.9746		110.6	55.108
110.7	6.48841		110.7	71.5186		110.7	42.3728		110.7	55.387		110.7	56.9751		110.7	55.1098
110.8	6.48981		110.8	71.5216		110.8	42.3861		110.8	55.388		110.8	56.9756		110.8	55.1151
110.9	6.49194		110.9	71.5257		110.9	42.389		110.9	55.3887		110.9	56.976		110.9	55.1202
111	6.49465		111	71.5288		111	42.3918		111	55.3896		111	56.9765		111	55.117
111.1	6.49757		111.1	71.5317		111.1	42.3977		111.1	55.3907		111.1	56.977		111.1	55.1207
111.2	6.50018		111.2	71.5347		111.2	42.4016		111.2	55.3915		111.2	56.9776		111.2	55.1281
111.3	6.50199		111.3	71.5418		111.3	42.4063		111.3	55.3926		111.3	56.9786		111.3	55.1322
111.4	6.50279		111.4	71.5543		111.4	42.4058		111.4	55.3931		111.4	56.9795		111.4	55.1334
111.5	6.50265		111.5	71.5557		111.5	42.4099		111.5	55.3937		111.5	56.9802		111.5	55.1365
111.6	6.50189		111.6	71.5577		111.6	42.4123		111.6	55.3947		111.6	56.9812		111.6	55.1391
111.7	6.50083		111.7	71.5588		111.7	42.4131		111.7	55.3952		111.7	56.9825		111.7	55.1417
111.8	6.49966		111.8	71.5597		111.8	42.4171		111.8	55.3956		111.8	56.9839		111.8	55.1435
111.9	6.4985		111.9	71.5613		111.9	42.4198		111.9	55.3958		111.9	56.9854		111.9	55.1465
112	6.49731		112	71.5626		112	42.4241		112	55.3961		112	56.9867		112	55.1506
112.1	6.49599		112.1	71.5637		112.1	42.4276		112.1	55.3962		112.1	56.9885		112.1	55.1484
112.2	6.4944		112.2	71.565		112.2	42.4288		112.2	55.3965		112.2	56.9899		112.2	55.1492
112.3	6.49247		112.3	71.5665		112.3	42.4338		112.3	55.3969		112.3	56.991		112.3	55.1541
112.4	6.49032		112.4	71.5684		112.4	42.4393		112.4	55.3972		112.4	56.9919		112.4	55.157
112.5	6.48823		112.5	71.5694		112.5	42.448		112.5	55.3977		112.5	56.9927		112.5	55.1605
112.6	6.4866		112.6	71.5709		112.6	42.4568		112.6	55.3982		112.6	56.9939		112.6	55.1615
112.7	6.48573		112.7	71.5734		112.7	42.4618		112.7	55.3987		112.7	56.9953		112.7	55.1639
112.8	6.48569		112.8	71.5743		112.8	42.4683		112.8	55.3994		112.8	56.9963		112.8	55.1666
112.9	6.48636		112.9	71.5754		112.9	42.472		112.9	55.3999		112.9	56.9986		112.9	55.1688
113	6.48735		113	71.5767		113	42.4784		113	55.4004		113	57.0021		113	55.1721
113.1	6.48818		113.1	71.5777		113.1	42.4849		113.1	55.4009		113.1	57.0035		113.1	55.1754
113.2	6.48843		113.2	71.5796		113.2	42.4856		113.2	55.4018		113.2	57.005		113.2	55.1771
113.3	6.48789		113.3	71.5811		113.3	42.4908		113.3	55.403		113.3	57.0073		113.3	55.178
113.4	6.48663		113.4	71.582		113.4	42.4949		113.4	55.404		113.4	57.0088		113.4	55.1791
113.5	6.48489		113.5	71.5834		113.5	42.4994		113.5	55.4054		113.5	57.0101		113.5	55.1811
113.6	6.48307		113.6	71.5858		113.6	42.5061		113.6	55.408		113.6	57.0113		113.6	55.1828
113.7	6.48155		113.7	71.5875		113.7	42.5073		113.7	55.411		113.7	57.0126		113.7	55.1864
113.8	6.48054		113.8	71.5878		113.8	42.5074		113.8	55.4142		113.8	57.0134		113.8	55.1911
113.9	6.4801		113.9	71.5898		113.9	42.517		113.9	55.4164		113.9	57.0144		113.9	55.1921
114	6.48008		114	71.5921		114	42.5206		114	55.419		114	57.0155		114	55.1929
114.1	6.48014		114.1	71.5933		114.1	42.5262		114.1	55.4188		114.1	57.0175		114.1	55.1938
114.2	6.48		114.2	71.5947		114.2	42.5291		114.2	55.4218		114.2	57.0184		114.2	55.1946
114.3	6.47955		114.3	71.5966		114.3	42.5347		114.3	55.4313		114.3	57.0191		114.3	55.1984
114.4	6.47887		114.4	71.5981		114.4	42.5379		114.4	55.4348		114.4	57.0198		114.4	55.1991
114.5	6.4782		114.5	71.5988		114.5	42.542		114.5	55.4374		114.5	57.0202		114.5	55.1998
114.6	6.47778		114.6	71.6001		114.6	42.544		114.6	55.4399		114.6	57.0207		114.6	55.2013
114.7	6.4779		114.7	71.6022		114.7	42.5472		114.7	55.4413		114.7	57.0215		114.7	55.2016
114.8	6.47874		114.8	71.6036		114.8	42.5516		114.8	55.4432		114.8	57.0221		114.8	55.2042
114.9	6.48032		114.9	71.6055		114.9	42.5564		114.9	55.4466		114.9	57.0228		114.9	55.2069
115	6.48237		115	71.6074		115	42.5712		115	55.4492		115	57.0236		115	55.2074
115.1	6.48437		115.1	71.6101		115.1	42.6094		115.1	55.4509		115.1	57.0245		115.1	55.2089
115.2	6.48574		115.2	71.6124		115.2	42.6195		115.2	55.4555		115.2	57.0255		115.2	55.2116
115.3	6.48613		115.3	71.614		115.3	42.6244		115.3	55.4584		115.3	57.0273		115.3	55.2163
115.4	6.48558		115.4	71.6155		115.4	42.6302		115.4	55.4598		115.4	57.0288		115.4	55.2225
115.5	6.48436		115.5	71.6167		115.5	42.6338		115.5	55.4619		115.5	57.0299		115.5	55.2261
115.6	6.48284		115.6	71.6177		115.6	42.639		115.6	55.464		115.6	57.0311		115.6	55.2253
115.7	6.48142		115.7	71.6182		115.7	42.6645		115.7	55.4651		115.7	57.0324		115.7	55.2267
115.8	6.4804		115.8	71.6187		115.8	42.6693		115.8	55.4678		115.8	57.0346		115.8	55.2351
115.9	6.47986		115.9	71.62		115.9	42.6713		115.9	55.471		115.9	57.0359		115.9	55.2322
116	6.47973		116	71.6207		116	42.676		116	55.474		116	57.0371		116	55.2389
116.1	6.47981		116.1	71.6219		116.1	42.6801		116.1	55.4766		116.1	57.0383		116.1	55.2476
116.2	6.47991		116.2	71.623		116.2	42.6862		116.2	55.4807		116.2	57.0401		116.2	55.2349
116.3	6.47997		116.3	71.6243		116.3	42.6945		116.3	55.4827		116.3	57.0416		116.3	55.2424
116.4	6.48009		116.4	71.6263		116.4	42.6977		116.4	55.4852		116.4	57.0433		116.4	55.2492
116.5	6.48037		116.5	71.6269		116.5	42.7007		116.5	55.4869		116.5	57.0448		116.5	55.2514
116.6	6.4809		116.6	71.6291		116.6	42.7034		116.6	55.4885		116.6	57.0463		116.6	55.2584
116.7	6.48183		116.7	71.6315		116.7	42.7074		116.7	55.4903		116.7	57.047		116.7	55.2605
116.8	6.48326		116.8	71.6323		116.8	42.714		116.8	55.4916		116.8	57.048		116.8	55.2617
116.9	6.4852		116.9	71.6333		116.9	42.7225		116.9	55.4931		116.9	57.0499		116.9	55.2625
117	6.48755		117	71.6353		117	42.7255		117	55.4945		117	57.0506		117	55.2644
117.1	6.49013		117.1	71.6364		117.1	42.7275		117.1	55.4956		117.1	57.0528		117.1	55.2664
117.2	6.49273		117.2	71.6399		117.2	42.7292		117.2	55.4971		117.2	57.0551		117.2	55.2675
117.3	6.49503		117.3	71.6416		117.3	42.7307		117.3	55.4982		117.3	57.0563		117.3	55.2694
117.4	6.49675		117.4	71.6432		117.4	42.7325		117.4	55.4992		117.4	57.0581		117.4	55.2716
117.5	6.49763		117.5	71.6449		117.5	42.7341		117.5	55.5		117.5	57.0614		117.5	55.2728
117.6	6.49761		117.6	71.6469		117.6	42.7352		117.6	55.5011		117.6	57.0638		117.6	55.2741
117.7	6.4968		117.7	71.648		117.7	42.7372		117.7	55.5046		117.7	57.0672		117.7	55.2755
117.8	6.49547		117.8	71.6491		117.8	42.7381		117.8	55.5126		117.8	57.0709		117.8	55.2763
117.9	6.49391		117.9	71.65		117.9	42.7397		117.9	55.5151		117.9	57.0751		117.9	55.2771
118	6.49233		118	71.6524		118	42.7414		118	55.5137		118	57.078		118	55.2786
118.1	6.49087		118.1	71.6538		118.1	42.7437		118.1	55.5148		118.1	57.0851		118.1	55.2797
118.2	6.48957		118.2	71.6572		118.2	42.7453		118.2	55.5181		118.2	57.0883		118.2	55.2808
118.3	6.48834		118.3	71.6611		118.3	42.7465		118.3	55.5188		118.3	57.0915		118.3	55.2827
118.4	6.48698		118.4	71.6622		118.4	42.7479		118.4	55.5233		118.4	57.0945		118.4	55.2894
118.5	6.48541		118.5	71.6634		118.5	42.7492		118.5	55.5231		118.5	57.0992		118.5	55.2962
118.6	6.48369		118.6	71.665		118.6	42.751		118.6	55.5241		118.6	57.1036		118.6	55.295
118.7	6.48208		118.7	71.6643		118.7	42.7522		118.7	55.5324		118.7	57.1059		118.7	55.2981
118.8	6.48084		118.8	71.6666		118.8	42.754		118.8	55.5356		118.8	57.1074		118.8	55.3008
118.9	6.48022		118.9	71.6679		118.9	42.7556		118.9	55.5387		118.9	57.1087		118.9	55.3015
119	6.48035		119	71.6687		119	42.7573		119	55.5418		119	57.111		119	55.3027
119.1	6.48123		119.1	71.6697		119.1	42.7592		119.1	55.5433		119.1	57.1127		119.1	55.3049
119.2	6.48268		119.2	71.6716		119.2	42.7611		119.2	55.5493		119.2	57.1155		119.2	55.306
119.3	6.48432		119.3	71.6723		119.3	42.7658		119.3	55.5512		119.3	57.1179		119.3	55.3077
119.4	6.48572		119.4	71.6731		119.4	42.77		119.4	55.5538		119.4	57.1202		119.4	55.3094
119.5	6.48661		119.5	71.6741		119.5	42.7722		119.5	55.5559		119.5	57.1227		119.5	55.3101
119.6	6.48694		119.6	71.675		119.6	42.7812		119.6	55.5578		119.6	57.1263		119.6	55.3117
119.7	6.48678		119.7	71.6797		119.7	42.7897		119.7	55.5685		119.7	57.1306		119.7	55.3147
119.8	6.48624		119.8	71.6844		119.8	42.7938		119.8	55.5786		119.8	57.1315		119.8	55.3168
119.9	6.48546		119.9	71.6856		119.9	42.7979		119.9	55.5835		119.9	57.1338		119.9	55.318
120	6.48458		120	71.6869		120	42.8013		120	55.588		120	57.1422		120	55.3193
120.1	6.48371		120.1	71.688		120.1	42.8052		120.1	55.5947		120.1	57.1495		120.1	55.3194
120.2	6.48281		120.2	71.6912		120.2	42.8057		120.2	55.5953		120.2	57.153		120.2	55.3218
120.3	6.48172		120.3	71.696		120.3	42.8085		120.3	55.5985		120.3	57.156		120.3	55.3244
120.4	6.48027		120.4	71.6981		120.4	42.8154		120.4	55.6029		120.4	57.1614		120.4	55.3283
120.5	6.47834		120.5	71.7001		120.5	42.8156		120.5	55.6079		120.5	57.1651		120.5	55.3297
120.6	6.47597		120.6	71.7026		120.6	42.8186		120.6	55.6106		120.6	57.1675		120.6	55.3309
120.7	6.47331		120.7	71.7079		120.7	42.8295		120.7	55.6134		120.7	57.1694		120.7	55.3319
120.8	6.47054		120.8	71.7111		120.8	42.8362		120.8	55.6185		120.8	57.1714		120.8	55.3328
120.9	6.46799		120.9	71.7107		120.9	42.8334		120.9	55.6199		120.9	57.1769		120.9	55.334
121	6.46606		121	71.7127		121	42.8422		121	55.6214		121	57.1798		121	55.3351
121.1	6.46506		121.1	71.7163		121.1	42.8494		121.1	55.6272		121.1	57.1814		121.1	55.3362
121.2	6.46503		121.2	71.7176		121.2	42.8535		121.2	55.6297		121.2	57.1846		121.2	55.337
121.3	6.46576		121.3	71.7212		121.3	42.8575		121.3	55.6333		121.3	57.1895		121.3	55.3382
121.4	6.46688		121.4	71.7229		121.4	42.864		121.4	55.6369		121.4	57.1909		121.4	55.3422
121.5	6.46797		121.5	71.7237		121.5	42.8685		121.5	55.6391		121.5	57.1918		121.5	55.3555
121.6	6.46874		121.6	71.7248		121.6	42.8748		121.6	55.6415		121.6	57.1934		121.6	55.3607
121.7	6.46905		121.7	71.7264		121.7	42.8821		121.7	55.6479		121.7	57.1959		121.7	55.3639
121.8	6.46904		121.8	71.7284		121.8	42.8938		121.8	55.651		121.8	57.1972		121.8	55.3672
121.9	6.46908		121.9	71.7305		121.9	42.9212		121.9	55.6535		121.9	57.1987		121.9	55.3719
122	6.46965		122	71.7325		122	42.9408		122	55.6544		122	57.2015		122	55.3756
122.1	6.47104		122.1	71.7346		122.1	42.9507		122.1	55.657		122.1	57.2041		122.1	55.3792
122.2	6.47316		122.2	71.7373		122.2	42.9616		122.2	55.6621		122.2	57.2054		122.2	55.3834
122.3	6.47563		122.3	71.7424		122.3	42.981		122.3	55.6669		122.3	57.2068		122.3	55.3858
122.4	6.47798		122.4	71.7499		122.4	42.9964		122.4	55.6709		122.4	57.2083		122.4	55.3875
122.5	6.47979		122.5	71.7519		122.5	43.0151		122.5	55.6748		122.5	57.2098		122.5	55.3891
122.6	6.48086		122.6	71.754		122.6	43.0322		122.6	55.681		122.6	57.2134		122.6	55.3919
122.7	6.48119		122.7	71.7553		122.7	43.042		122.7	55.6871		122.7	57.2191		122.7	55.3944
122.8	6.48099		122.8	71.7565		122.8	43.0752		122.8	55.6916		122.8	57.2212		122.8	55.3956
122.9	6.48069		122.9	71.7592		122.9	43.1105		122.9	55.6978		122.9	57.221		122.9	55.3977
123	6.48077		123	71.7622		123	43.1129		123	55.7022		123	57.2229		123	55.4014
123.1	6.48164		123.1	71.7663		123.1	43.1189		123.1	55.7067		123.1	57.2269		123.1	55.4073
123.2	6.48342		123.2	71.7681		123.2	43.1208		123.2	55.7118		123.2	57.2283		123.2	55.4089
123.3	6.48597		123.3	71.7724		123.3	43.1223		123.3	55.7162		123.3	57.2329		123.3	55.4101
123.4	6.48884		123.4	71.7745		123.4	43.1245		123.4	55.7208		123.4	57.2359		123.4	55.4113
123.5	6.49158		123.5	71.7787		123.5	43.1267		123.5	55.7267		123.5	57.2381		123.5	55.4124
123.6	6.49381		123.6	71.7833		123.6	43.1297		123.6	55.7341		123.6	57.2409		123.6	55.4141
123.7	6.49538		123.7	71.782		123.7	43.1339		123.7	55.7406		123.7	57.2455		123.7	55.4152
123.8	6.49633		123.8	71.7838		123.8	43.1369		123.8	55.7496		123.8	57.2489		123.8	55.4158
123.9	6.4969		123.9	71.788		123.9	43.1436		123.9	55.7516		123.9	57.2515		123.9	55.4165
124	6.49734		124	71.7888		124	43.1512		124	55.7586		124	57.2541		124	55.4177
124.1	6.49789		124.1	71.7894		124.1	43.1581		124.1	55.766		124.1	57.2565		124.1	55.4187
124.2	6.49859		124.2	71.7914		124.2	43.1612		124.2	55.7719		124.2	57.2585		124.2	55.4201
124.3	6.49923		124.3	71.7947		124.3	43.1635		124.3	55.7769		124.3	57.262		124.3	55.4219
124.4	6.49945		124.4	71.7965		124.4	43.1668		124.4	55.7812		124.4	57.2643		124.4	55.4256
124.5	6.49894		124.5	71.7981		124.5	43.1707		124.5	55.7865		124.5	57.2668		124.5	55.4293
124.6	6.49764		124.6	71.7999		124.6	43.1858		124.6	55.7911		124.6	57.2689		124.6	55.4309
124.7	6.49578		124.7	71.8016		124.7	43.1882		124.7	55.7995		124.7	57.2709		124.7	55.432
124.8	6.49383		124.8	71.8043		124.8	43.1902		124.8	55.8089		124.8	57.2722		124.8	55.4336
124.9	6.49228		124.9	71.8083		124.9	43.1919		124.9	55.8157		124.9	57.2743		124.9	55.4342
125	6.4915		125	71.8127		125	43.1945		125	55.8217		125	57.2759		125	55.4354
125.1	6.49167		125.1	71.8142		125.1	43.2067		125.1	55.8286		125.1	57.276		125.1	55.4361
125.2	6.49262		125.2	71.8157		125.2	43.2097		125.2	55.8345		125.2	57.2777		125.2	55.4377
125.3	6.49396		125.3	71.8196		125.3	43.2113		125.3	55.8381		125.3	57.2799		125.3	55.4381
125.4	6.49525		125.4	71.8235		125.4	43.2133		125.4	55.841		125.4	57.2816		125.4	55.439
125.5	6.49618		125.5	71.8266		125.5	43.2146		125.5	55.8422		125.5	57.2849		125.5	55.4404
125.6	6.4967		125.6	71.8285		125.6	43.2171		125.6	55.8443		125.6	57.2881		125.6	55.4434
125.7	6.49707		125.7	71.8312		125.7	43.227		125.7	55.8458		125.7	57.2901		125.7	55.4439
125.8	6.49767		125.8	71.8342		125.8	43.2322		125.8	55.8472		125.8	57.2923		125.8	55.4462
125.9	6.49878		125.9	71.8366		125.9	43.2319		125.9	55.8491		125.9	57.2953		125.9	55.4495
126	6.50054		126	71.8394		126	43.234		126	55.8511		126	57.2989		126	55.4488
126.1	6.50287		126.1	71.8415		126.1	43.2491		126.1	55.8523		126.1	57.302		126.1	55.4496
126.2	6.50541		126.2	71.8436		126.2	43.2499		126.2	55.8539		126.2	57.3066		126.2	55.4523
126.3	6.50758		126.3	71.8446		126.3	43.2488		126.3	55.856		126.3	57.3124		126.3	55.4531
126.4	6.50883		126.4	71.8462		126.4	43.264		126.4	55.8573		126.4	57.3171		126.4	55.4545
126.5	6.50888		126.5	71.8489		126.5	43.2559		126.5	55.8586		126.5	57.3192		126.5	55.4552
126.6	6.50778		126.6	71.8508		126.6	43.2563		126.6	55.8591		126.6	57.3208		126.6	55.4559
126.7	6.50591		126.7	71.8522		126.7	43.2738		126.7	55.8596		126.7	57.3225		126.7	55.4567
126.8	6.50375		126.8	71.8543		126.8	43.2811		126.8	55.8609		126.8	57.3259		126.8	55.4579
126.9	6.50168		126.9	71.854		126.9	43.2948		126.9	55.8625		126.9	57.3281		126.9	55.4587
127	6.50001		127	71.8593		127	43.3013		127	55.8639		127	57.3297		127	55.459
127.1	6.4989		127.1	71.8669		127.1	43.3042		127.1	55.8655		127.1	57.3319		127.1	55.4596
127.2	6.49826		127.2	71.8706		127.2	43.3137		127.2	55.8673		127.2	57.3355		127.2	55.4596
127.3	6.49779		127.3	71.8729		127.3	43.3258		127.3	55.8693		127.3	57.3389		127.3	55.4602
127.4	6.49715		127.4	71.876		127.4	43.3304		127.4	55.871		127.4	57.3424		127.4	55.4609
127.5	6.49605		127.5	71.8818		127.5	43.3357		127.5	55.8732		127.5	57.3453		127.5	55.4612
127.6	6.49448		127.6	71.8845		127.6	43.3394		127.6	55.8748		127.6	57.3511		127.6	55.4618
127.7	6.49257		127.7	71.8851		127.7	43.3442		127.7	55.8762		127.7	57.354		127.7	55.4624
127.8	6.4906		127.8	71.8856		127.8	43.3493		127.8	55.8782		127.8	57.3602		127.8	55.4629
127.9	6.48895		127.9	71.8867		127.9	43.3551		127.9	55.8828		127.9	57.3703		127.9	55.4648
128	6.48799		128	71.8877		128	43.3593		128	55.8871		128	57.3739		128	55.4661
128.1	6.48791		128.1	71.8884		128.1	43.3611		128.1	55.8933		128.1	57.3775		128.1	55.4666
128.2	6.48857		128.2	71.8892		128.2	43.3635		128.2	55.8985		128.2	57.3806		128.2	55.4672
128.3	6.4895		128.3	71.8902		128.3	43.3644		128.3	55.9064		128.3	57.3833		128.3	55.4678
128.4	6.49017		128.4	71.8904		128.4	43.3687		128.4	55.9132		128.4	57.3871		128.4	55.4699
128.5	6.49025		128.5	71.8912		128.5	43.3741		128.5	55.9199		128.5	57.3909		128.5	55.4716
128.6	6.48965		128.6	71.8924		128.6	43.3804		128.6	55.9254		128.6	57.394		128.6	55.474
128.7	6.48839		128.7	71.8931		128.7	43.3846		128.7	55.9299		128.7	57.3971		128.7	55.4775
128.8	6.48667		128.8	71.8942		128.8	43.3895		128.8	55.9338		128.8	57.4007		128.8	55.4804
128.9	6.48481		128.9	71.895		128.9	43.3924		128.9	55.9379		128.9	57.403		128.9	55.4816
129	6.48319		129	71.8952		129	43.3932		129	55.9423		129	57.4054		129	55.4835
129.1	6.48203		129.1	71.8959		129.1	43.3943		129.1	55.952		129.1	57.408		129.1	55.4827
129.2	6.48128		129.2	71.897		129.2	43.3957		129.2	55.9598		129.2	57.408		129.2	55.4832
129.3	6.48071		129.3	71.8977		129.3	43.3971		129.3	55.9704		129.3	57.411		129.3	55.4875
129.4	6.48012		129.4	71.8986		129.4	43.399		129.4	55.977		129.4	57.4148		129.4	55.4888
129.5	6.47946		129.5	71.8996		129.5	43.4119		129.5	55.9822		129.5	57.4185		129.5	55.4907
129.6	6.47866		129.6	71.9011		129.6	43.4149		129.6	55.9905		129.6	57.4214		129.6	55.4929
129.7	6.47766		129.7	71.902		129.7	43.4173		129.7	55.9944		129.7	57.4246		129.7	55.494
129.8	6.47648		129.8	71.9047		129.8	43.4198		129.8	55.9988		129.8	57.4318		129.8	55.4955
129.9	6.47534		129.9	71.9075		129.9	43.4308		129.9	56.0042		129.9	57.4364		129.9	55.4967
130	6.47457		130	71.9087		130	43.4351		130	56.0064		130	57.4412		130	55.4969
130.1	6.47441		130.1	71.9098		130.1	43.4393		130.1	56.0114		130.1	57.4481		130.1	55.4977
130.2	6.47478		130.2	71.9109		130.2	43.4418		130.2	56.0168		130.2	57.4558		130.2	55.4982
130.3	6.4754		130.3	71.912		130.3	43.4451		130.3	56.0197		130.3	57.4657		130.3	55.499
130.4	6.476		130.4	71.9127		130.4	43.4621		130.4	56.0251		130.4	57.475		130.4	55.5003
130.5	6.47636		130.5	71.9133		130.5	43.4724		130.5	56.027		130.5	57.481		130.5	55.5008
130.6	6.47622		130.6	71.9139		130.6	43.4832		130.6	56.0278		130.6	57.4869		130.6	55.5015
130.7	6.47539		130.7	71.9148		130.7	43.4753		130.7	56.0348		130.7	57.4885		130.7	55.5023
130.8	6.47395		130.8	71.9168		130.8	43.4793		130.8	56.0352		130.8	57.4926		130.8	55.5027
130.9	6.47223		130.9	71.9187		130.9	43.4871		130.9	56.0358		130.9	57.4934		130.9	55.5032
131	6.47062		131	71.9216		131	43.5118		131	56.0401		131	57.4953		131	55.5037
131.1	6.46944		131.1	71.9225		131.1	43.5175		131.1	56.0426		131.1	57.4964		131.1	55.5037
131.2	6.46877		131.2	71.9239		131.2	43.5239		131.2	56.0477		131.2	57.498		131.2	55.5042
131.3	6.46852		131.3	71.9258		131.3	43.5208		131.3	56.0494		131.3	57.5003		131.3	55.5048
131.4	6.46858		131.4	71.9257		131.4	43.5314		131.4	56.0551		131.4	57.503		131.4	55.5052
131.5	6.46886		131.5	71.9262		131.5	43.5498		131.5	56.0594		131.5	57.5065		131.5	55.5057
131.6	6.46921		131.6	71.9283		131.6	43.5506		131.6	56.0625		131.6	57.5107		131.6	55.5064
131.7	6.46955		131.7	71.9291		131.7	43.5479		131.7	56.0648		131.7	57.5129		131.7	55.507
131.8	6.46984		131.8	71.93		131.8	43.5744		131.8	56.0682		131.8	57.5174		131.8	55.5074
131.9	6.47009		131.9	71.9313		131.9	43.5768		131.9	56.0711		131.9	57.5182		131.9	55.508
132	6.47036		132	71.9327		132	43.5829		132	56.0752		132	57.5208		132	55.5091
132.1	6.4708		132.1	71.9337		132.1	43.5953		132.1	56.0778		132.1	57.5213		132.1	55.5097
132.2	6.47155		132.2	71.935		132.2	43.6145		132.2	56.0825		132.2	57.5225		132.2	55.5104
132.3	6.47266		132.3	71.9363		132.3	43.625		132.3	56.0847		132.3	57.5235		132.3	55.5114
132.4	6.47404		132.4	71.9376		132.4	43.6383		132.4	56.0953		132.4	57.5245		132.4	55.5134
132.5	6.47549		132.5	71.9399		132.5	43.6462		132.5	56.1047		132.5	57.5261		132.5	55.5152
132.6	6.47682		132.6	71.9434		132.6	43.6617		132.6	56.1069		132.6	57.5279		132.6	55.5167
132.7	6.47794		132.7	71.9467		132.7	43.6764		132.7	56.109		132.7	57.5301		132.7	55.5188
132.8	6.47885		132.8	71.9502		132.8	43.7119		132.8	56.1109		132.8	57.5358		132.8	55.5196
132.9	6.47954		132.9	71.9533		132.9	43.7226		132.9	56.1131		132.9	57.5392		132.9	55.5203
133	6.48007		133	71.955		133	43.7523		133	56.1172		133	57.5432		133	55.5222
133.1	6.48054		133.1	71.9582		133.1	43.7678		133.1	56.1196		133.1	57.5447		133.1	55.525
133.2	6.48111		133.2	71.9589		133.2	43.8016		133.2	56.1215		133.2	57.5468		133.2	55.5257
133.3	6.48184		133.3	71.9605		133.3	43.8113		133.3	56.1231		133.3	57.5491		133.3	55.5273
133.4	6.48261		133.4	71.9634		133.4	43.818		133.4	56.1254		133.4	57.5524		133.4	55.5292
133.5	6.4832		133.5	71.9651		133.5	43.8234		133.5	56.1274		133.5	57.557		133.5	55.5303
133.6	6.48344		133.6	71.9671		133.6	43.8297		133.6	56.129		133.6	57.5616		133.6	55.531
133.7	6.48326		133.7	71.9692		133.7	43.8434		133.7	56.1313		133.7	57.5661		133.7	55.5341
133.8	6.48273		133.8	71.9723		133.8	43.8475		133.8	56.1327		133.8	57.5748		133.8	55.5371
133.9	6.48192		133.9	71.9784		133.9	43.8508		133.9	56.1347		133.9	57.5934		133.9	55.5363
134	6.48097		134	71.9841		134	43.8546		134	56.1389		134	57.603		134	55.5375
134.1	6.48008		134.1	71.9888		134.1	43.8598		134.1	56.1416		134.1	57.6035		134.1	55.5399
134.2	6.47961		134.2	71.9931		134.2	43.8754		134.2	56.1444		134.2	57.6065		134.2	55.5412
134.3	6.47981		134.3	71.9976		134.3	43.8849		134.3	56.1481		134.3	57.6068		134.3	55.5426
134.4	6.4806		134.4	72.0054		134.4	43.8862		134.4	56.1502		134.4	57.608		134.4	55.5455
134.5	6.48162		134.5	72.0138		134.5	43.8936		134.5	56.1518		134.5	57.6089		134.5	55.5483
134.6	6.48249		134.6	72.019		134.6	43.9051		134.6	56.154		134.6	57.6098		134.6	55.5506
134.7	6.48295		134.7	72.0219		134.7	43.9169		134.7	56.1556		134.7	57.6126		134.7	55.5542
134.8	6.48277		134.8	72.0243		134.8	43.919		134.8	56.157		134.8	57.6197		134.8	55.5555
134.9	6.48188		134.9	72.0267		134.9	43.9177		134.9	56.158		134.9	57.6298		134.9	55.5572
135	6.48045		135	72.0293		135	43.9284		135	56.1593		135	57.636		135	55.5582
135.1	6.47892		135.1	72.032		135.1	43.9318		135.1	56.1604		135.1	57.6404		135.1	55.5592
135.2	6.47794		135.2	72.0363		135.2	43.9596		135.2	56.1622		135.2	57.6461		135.2	55.5602
135.3	6.47803		135.3	72.0419		135.3	43.9679		135.3	56.1659		135.3	57.6466		135.3	55.5619
135.4	6.47925		135.4	72.0434		135.4	43.9752		135.4	56.1681		135.4	57.6484		135.4	55.5644
135.5	6.48124		135.5	72.045		135.5	43.9841		135.5	56.1699		135.5	57.6519		135.5	55.5661
135.6	6.48353		135.6	72.0442		135.6	43.997		135.6	56.1733		135.6	57.6531		135.6	55.5673
135.7	6.48572		135.7	72.0448		135.7	44.0253		135.7	56.1763		135.7	57.6548		135.7	55.5686
135.8	6.48743		135.8	72.0463		135.8	44.0502		135.8	56.1781		135.8	57.6562		135.8	55.57
135.9	6.48839		135.9	72.0471		135.9	44.0644		135.9	56.1797		135.9	57.659		135.9	55.5722
136	6.4886		136	72.0484		136	44.0678		136	56.181		136	57.6586		136	55.574
136.1	6.48837		136.1	72.0492		136.1	44.0781		136.1	56.183		136.1	57.6617		136.1	55.5755
136.2	6.4883		136.2	72.051		136.2	44.1287		136.2	56.1846		136.2	57.664		136.2	55.5778
136.3	6.48903		136.3	72.0521		136.3	44.1461		136.3	56.1855		136.3	57.6659		136.3	55.5814
136.4	6.49076		136.4	72.0529		136.4	44.1666		136.4	56.1873		136.4	57.6665		136.4	55.5836
136.5	6.49315		136.5	72.0553		136.5	44.1776		136.5	56.1884		136.5	57.6692		136.5	55.584
136.6	6.49563		136.6	72.056		136.6	44.1878		136.6	56.1891		136.6	57.6699		136.6	55.5847
136.7	6.49766		136.7	72.057		136.7	44.2401		136.7	56.1904		136.7	57.6711		136.7	55.585
136.8	6.49883		136.8	72.0573		136.8	44.2529		136.8	56.1916		136.8	57.6733		136.8	55.5854
136.9	6.49886		136.9	72.0577		136.9	44.2685		136.9	56.193		136.9	57.6747		136.9	55.5862
137	6.49774		137	72.0583		137	44.2851		137	56.1943		137	57.6775		137	55.5874
137.1	6.49577		137.1	72.0588		137.1	44.297		137.1	56.1955		137.1	57.6822		137.1	55.5884
137.2	6.49354		137.2	72.0596		137.2	44.3629		137.2	56.1963		137.2	57.684		137.2	55.5889
137.3	6.49172		137.3	72.0607		137.3	44.4007		137.3	56.199		137.3	57.6854		137.3	55.5894
137.4	6.49079		137.4	72.0617		137.4	44.4321		137.4	56.2005		137.4	57.6873		137.4	55.5896
137.5	6.49085		137.5	72.0626		137.5	44.4652		137.5	56.2027		137.5	57.6885		137.5	55.59
137.6	6.49167		137.6	72.0631		137.6	44.5593		137.6	56.2044		137.6	57.6906		137.6	55.5904
137.7	6.49292		137.7	72.0645		137.7	44.5706		137.7	56.208		137.7	57.6906		137.7	55.5907
137.8	6.49429		137.8	72.0652		137.8	44.5728		137.8	56.2096		137.8	57.6915		137.8	55.5911
137.9	6.49549		137.9	72.0657		137.9	44.6035		137.9	56.2111		137.9	57.6943		137.9	55.5917
138	6.49633		138	72.0662		138	44.6341		138	56.2128		138	57.6968		138	55.5926
138.1	6.49674		138.1	72.0666		138.1	44.6452		138.1	56.2145		138.1	57.6985		138.1	55.5933
138.2	6.49686		138.2	72.0673		138.2	44.6757		138.2	56.2157		138.2	57.7006		138.2	55.5938
138.3	6.49695		138.3	72.0691		138.3	44.6935		138.3	56.2172		138.3	57.7032		138.3	55.5935
138.4	6.49726		138.4	72.0695		138.4	44.7005		138.4	56.2183		138.4	57.7089		138.4	55.5938
138.5	6.49788		138.5	72.07		138.5	44.7381		138.5	56.221		138.5	57.7144		138.5	55.5949
138.6	6.49861		138.6	72.0705		138.6	44.7507		138.6	56.2234		138.6	57.7289		138.6	55.5952
138.7	6.4992		138.7	72.0714		138.7	44.7721		138.7	56.2258		138.7	57.7364		138.7	55.5957
138.8	6.4995		138.8	72.0719		138.8	44.7877		138.8	56.2288		138.8	57.7405		138.8	55.5959
138.9	6.49945		138.9	72.0719		138.9	44.8084		138.9	56.2328		138.9	57.7449		138.9	55.5964
139	6.49892		139	72.0722		139	44.8396		139	56.2354		139	57.7478		139	55.5967
139.1	6.49783		139.1	72.0727		139.1	44.8515		139.1	56.2381		139.1	57.7515		139.1	55.5976
139.2	6.49617		139.2	72.073		139.2	44.8638		139.2	56.2424		139.2	57.7534		139.2	55.5981
139.3	6.49408		139.3	72.0734		139.3	44.8733		139.3	56.2445		139.3	57.7553		139.3	55.5987
139.4	6.49191		139.4	72.0742		139.4	44.8797		139.4	56.2476		139.4	57.757		139.4	55.5987
139.5	6.49		139.5	72.0755		139.5	44.9052		139.5	56.2513		139.5	57.7588		139.5	55.5989
139.6	6.48853		139.6	72.0761		139.6	44.9125		139.6	56.2516		139.6	57.7623		139.6	55.599
139.7	6.48745		139.7	72.0766		139.7	44.9186		139.7	56.2611		139.7	57.7689		139.7	55.5994
139.8	6.48663		139.8	72.0774		139.8	44.9257		139.8	56.2668		139.8	57.773		139.8	55.5996
139.9	6.48596		139.9	72.0778		139.9	44.9368		139.9	56.2713		139.9	57.7756		139.9	55.5998
140	6.48537		140	72.0785		140	44.9564		140	56.2772		140	57.7781		140	55.6001
140.1	6.48484		140.1	72.0789		140.1	44.9709		140.1	56.2816		140.1	57.7798		140.1	55.6006
140.2	6.48424		140.2	72.0792		140.2	44.9796		140.2	56.2859		140.2	57.7823		140.2	55.6017
140.3	6.48345		140.3	72.0796		140.3	44.9891		140.3	56.2892		140.3	57.7851		140.3	55.6024
140.4	6.48256		140.4	72.0804		140.4	45.0014		140.4	56.2933		140.4	57.7862		140.4	55.6029
140.5	6.48177		140.5	72.0809		140.5	45.0197		140.5	56.2989		140.5	57.7873		140.5	55.6033
140.6	6.48118		140.6	72.0824		140.6	45.0265		140.6	56.3019		140.6	57.7911		140.6	55.6039
140.7	6.48073		140.7	72.0836		140.7	45.0319		140.7	56.307		140.7	57.8034		140.7	55.6054
140.8	6.48029		140.8	72.0842		140.8	45.0367		140.8	56.3115		140.8	57.8058		140.8	55.607
140.9	6.47986		140.9	72.0853		140.9	45.0417		140.9	56.3154		140.9	57.8075		140.9	55.608
141	6.47946		141	72.0862		141	45.0573		141	56.3182		141	57.8096		141	55.6089
141.1	6.479		141.1	72.087		141.1	45.0742		141.1	56.3203		141.1	57.8119		141.1	55.61
141.2	6.47826		141.2	72.0881		141.2	45.08		141.2	56.3239		141.2	57.8169		141.2	55.6109
141.3	6.4771		141.3	72.0892		141.3	45.0842		141.3	56.3273		141.3	57.8264		141.3	55.6117
141.4	6.47558		141.4	72.0906		141.4	45.0888		141.4	56.3304		141.4	57.8328		141.4	55.6133
141.5	6.47391		141.5	72.0918		141.5	45.0945		141.5	56.3325		141.5	57.8325		141.5	55.6132
141.6	6.4724		141.6	72.0938		141.6	45.1022		141.6	56.3351		141.6	57.8345		141.6	55.614
141.7	6.47122		141.7	72.0956		141.7	45.1097		141.7	56.3371		141.7	57.8417		141.7	55.6155
141.8	6.47047		141.8	72.0969		141.8	45.1164		141.8	56.339		141.8	57.8491		141.8	55.6169
141.9	6.47022		141.9	72.0975		141.9	45.1245		141.9	56.3415		141.9	57.8508		141.9	55.6183
142	6.47046		142	72.0983		142	45.1302		142	56.3434		142	57.8537		142	55.6194
142.1	6.47084		142.1	72.0996		142.1	45.1327		142.1	56.3456		142.1	57.8561		142.1	55.6206
142.2	6.47088		142.2	72.1003		142.2	45.1354		142.2	56.3467		142.2	57.8588		142.2	55.6216
142.3	6.47034		142.3	72.1014		142.3	45.1369		142.3	56.3499		142.3	57.8621		142.3	55.6234
142.4	6.46941		142.4	72.1028		142.4	45.1393		142.4	56.3527		142.4	57.8687		142.4	55.6267
142.5	6.46851		142.5	72.1042		142.5	45.1484		142.5	56.3564		142.5	57.8735		142.5	55.6278
142.6	6.46808		142.6	72.1058		142.6	45.152		142.6	56.359		142.6	57.8778		142.6	55.6287
142.7	6.46841		142.7	72.1073		142.7	45.1558		142.7	56.361		142.7	57.8795		142.7	55.6294
142.8	6.46955		142.8	72.1094		142.8	45.1624		142.8	56.3642		142.8	57.8855		142.8	55.63
142.9	6.47137		142.9	72.1109		142.9	45.1638		142.9	56.3681		142.9	57.8885		142.9	55.6309
143	6.47354		143	72.1123		143	45.1652		143	56.3709		143	57.8922		143	55.6322
143.1	6.47556		143.1	72.1139		143.1	45.171		143.1	56.3729		143.1	57.8906		143.1	55.6333
143.2	6.47694		143.2	72.1157		143.2	45.1726		143.2	56.3743		143.2	57.8925		143.2	55.6351
143.3	6.47752		143.3	72.1169		143.3	45.1762		143.3	56.3758		143.3	57.8963		143.3	55.6382
143.4	6.47753		143.4	72.1182		143.4	45.1852		143.4	56.3771		143.4	57.8971		143.4	55.6402
143.5	6.47741		143.5	72.119		143.5	45.2014		143.5	56.3791		143.5	57.8998		143.5	55.6427
143.6	6.47762		143.6	72.1199		143.6	45.2069		143.6	56.3812		143.6	57.9013		143.6	55.6457
143.7	6.47845		143.7	72.1211		143.7	45.2106		143.7	56.3829		143.7	57.9032		143.7	55.6477
143.8	6.47992		143.8	72.1222		143.8	45.2143		143.8	56.3844		143.8	57.9045		143.8	55.6489
143.9	6.48178		143.9	72.1235		143.9	45.2266		143.9	56.3848		143.9	57.9055		143.9	55.651
144	6.4836		144	72.1248		144	45.2371		144	56.3858		144	57.9064		144	55.6544
144.1	6.48492		144.1	72.1258		144.1	45.2347		144.1	56.392		144.1	57.9081		144.1	55.6576
144.2	6.48539		144.2	72.1271		144.2	45.2431		144.2	56.3942		144.2	57.9099		144.2	55.661
144.3	6.48495		144.3	72.1286		144.3	45.2424		144.3	56.3959		144.3	57.911		144.3	55.6658
144.4	6.48382		144.4	72.1299		144.4	45.2502		144.4	56.3989		144.4	57.9119		144.4	55.6722
144.5	6.4825		144.5	72.1315		144.5	45.2504		144.5	56.4002		144.5	57.9134		144.5	55.676
144.6	6.4816		144.6	72.1345		144.6	45.2509		144.6	56.4018		144.6	57.9151		144.6	55.6786
144.7	6.48163		144.7	72.1373		144.7	45.2594		144.7	56.4036		144.7	57.9185		144.7	55.6819
144.8	6.48275		144.8	72.141		144.8	45.263		144.8	56.403		144.8	57.9212		144.8	55.6856
144.9	6.48471		144.9	72.1455		144.9	45.2665		144.9	56.4068		144.9	57.9232		144.9	55.6897
145	6.48682		145	72.1491		145	45.2704		145	56.4104		145	57.9258		145	55.6938
145.1	6.48841		145.1	72.1519		145.1	45.2758		145.1	56.4127		145.1	57.9282		145.1	55.6991
145.2	6.48904		145.2	72.1544		145.2	45.2819		145.2	56.4152		145.2	57.9293		145.2	55.7057
145.3	6.48861		145.3	72.1568		145.3	45.2879		145.3	56.4181		145.3	57.9301		145.3	55.7135
145.4	6.48729		145.4	72.1575		145.4	45.2907		145.4	56.4216		145.4	57.9308		145.4	55.7189
145.5	6.48555		145.5	72.1599		145.5	45.2945		145.5	56.4235		145.5	57.9319		145.5	55.7268
145.6	6.48411		145.6	72.1627		145.6	45.2977		145.6	56.4248		145.6	57.9329		145.6	55.7325
145.7	6.48362		145.7	72.166		145.7	45.314		145.7	56.4269		145.7	57.9336		145.7	55.7337
145.8	6.48439		145.8	72.168		145.8	45.3372		145.8	56.4295		145.8	57.9345		145.8	55.7373
145.9	6.48623		145.9	72.1705		145.9	45.3505		145.9	56.434		145.9	57.9359		145.9	55.7417
146	6.48848		146	72.174		146	45.3503		146	56.437		146	57.937		146	55.7445
146.1	6.49047		146.1	72.1767		146.1	45.3572		146.1	56.4389		146.1	57.9389		146.1	55.7482
146.2	6.49169		146.2	72.1793		146.2	45.3672		146.2	56.4402		146.2	57.9414		146.2	55.7519
146.3	6.49191		146.3	72.1815		146.3	45.3797		146.3	56.4456		146.3	57.9438		146.3	55.7549
146.4	6.49113		146.4	72.183		146.4	45.3831		146.4	56.4497		146.4	57.9459		146.4	55.7596
146.5	6.4897		146.5	72.1852		146.5	45.3872		146.5	56.4519		146.5	57.9475		146.5	55.7644
146.6	6.48825		146.6	72.1875		146.6	45.3915		146.6	56.4521		146.6	57.9498		146.6	55.7684
146.7	6.48741		146.7	72.1903		146.7	45.4037		146.7	56.4567		146.7	57.9515		146.7	55.7716
146.8	6.48755		146.8	72.1942		146.8	45.4078		146.8	56.4582		146.8	57.9528		146.8	55.7736
146.9	6.48851		146.9	72.1979		146.9	45.4117		146.9	56.4613		146.9	57.9542		146.9	55.776
147	6.48976		147	72.2015		147	45.4156		147	56.4637		147	57.9559		147	55.7795
147.1	6.49072		147.1	72.2035		147.1	45.4217		147.1	56.4671		147.1	57.9577		147.1	55.7846
147.2	6.49104		147.2	72.2051		147.2	45.4378		147.2	56.4698		147.2	57.96		147.2	55.7891
147.3	6.49065		147.3	72.2087		147.3	45.441		147.3	56.4763		147.3	57.9618		147.3	55.7965
147.4	6.48972		147.4	72.211		147.4	45.4436		147.4	56.4789		147.4	57.9635		147.4	55.8038
147.5	6.48861		147.5	72.2122		147.5	45.4458		147.5	56.4811		147.5	57.9653		147.5	55.8086
147.6	6.48785		147.6	72.2135		147.6	45.4489		147.6	56.4823		147.6	57.9668		147.6	55.8128
147.7	6.48797		147.7	72.2153		147.7	45.4592		147.7	56.4836		147.7	57.9695		147.7	55.8152
147.8	6.48927		147.8	72.2164		147.8	45.4647		147.8	56.4844		147.8	57.9723		147.8	55.8173
147.9	6.49168		147.9	72.2197		147.9	45.4678		147.9	56.4853		147.9	57.9742		147.9	55.8216
148	6.49485		148	72.2226		148	45.4704		148	56.4862		148	57.9762		148	55.8243
148.1	6.4983		148.1	72.2254		148.1	45.4829		148.1	56.4869		148.1	57.9781		148.1	55.8281
148.2	6.50149		148.2	72.2318		148.2	45.488		148.2	56.4876		148.2	57.981		148.2	55.8302
148.3	6.50402		148.3	72.237		148.3	45.492		148.3	56.4881		148.3	57.9837		148.3	55.8364
148.4	6.50573		148.4	72.2396		148.4	45.4978		148.4	56.489		148.4	57.9855		148.4	55.8407
148.5	6.50673		148.5	72.2423		148.5	45.5061		148.5	56.4899		148.5	57.9868		148.5	55.8408
148.6	6.5074		148.6	72.2454		148.6	45.5119		148.6	56.4906		148.6	57.988		148.6	55.8444
148.7	6.50825		148.7	72.2466		148.7	45.5153		148.7	56.491		148.7	57.9896		148.7	55.852
148.8	6.50961		148.8	72.248		148.8	45.5191		148.8	56.4914		148.8	57.9909		148.8	55.8537
148.9	6.51139		148.9	72.2516		148.9	45.5252		148.9	56.4917		148.9	57.9922		148.9	55.8591
149	6.51327		149	72.2521		149	45.5291		149	56.4923		149	57.9932		149	55.8612
149.1	6.51486		149.1	72.2536		149.1	45.5367		149.1	56.493		149.1	57.9947		149.1	55.8637
149.2	6.51576		149.2	72.2596		149.2	45.542		149.2	56.4943		149.2	57.9962		149.2	55.8656
149.3	6.51564		149.3	72.2622		149.3	45.5482		149.3	56.4955		149.3	57.9985		149.3	55.8692
149.4	6.51445		149.4	72.265		149.4	45.5517		149.4	56.4958		149.4	58.0005		149.4	55.8717
149.5	6.51238		149.5	72.2703		149.5	45.5549		149.5	56.4965		149.5	58.0028		149.5	55.8742
149.6	6.50982		149.6	72.2825		149.6	45.5574		149.6	56.4973		149.6	58.0048		149.6	55.8783
149.7	6.50727		149.7	72.2956		149.7	45.5605		149.7	56.4976		149.7	58.0052		149.7	55.8791
149.8	6.50504		149.8	72.2994		149.8	45.5655		149.8	56.4979		149.8	58.0066		149.8	55.8824
149.9	6.5032		149.9	72.303		149.9	45.5695		149.9	56.4982		149.9	58.0105		149.9	55.8848
150	6.50165		150	72.3067		150	45.5724		150	56.4983		150	58.0135		150	55.8881
150.1	6.50023		150.1	72.3116		150.1	45.5762		150.1	56.4985		150.1	58.0154		150.1	55.8904
150.2	6.49875		150.2	72.3298		150.2	45.5802		150.2	56.4988		150.2	58.0178		150.2	55.892
150.3	6.49711		150.3	72.3339		150.3	45.5814		150.3	56.4992		150.3	58.02		150.3	55.8943
150.4	6.49538		150.4	72.3367		150.4	45.5856		150.4	56.4999		150.4	58.0227		150.4	55.8965
150.5	6.4938		150.5	72.3399		150.5	45.5896		150.5	56.5005		150.5	58.025		150.5	55.899
150.6	6.4926		150.6	72.3422		150.6	45.5934		150.6	56.5012		150.6	58.0254		150.6	55.9027
150.7	6.49189		150.7	72.3441		150.7	45.5921		150.7	56.5022		150.7	58.0276		150.7	55.9066
150.8	6.49164		150.8	72.346		150.8	45.5961		150.8	56.5026		150.8	58.0301		150.8	55.9103
150.9	6.49171		150.9	72.3486		150.9	45.6014		150.9	56.5029		150.9	58.0327		150.9	55.917
151	6.49191		151	72.3518		151	45.6041		151	56.5031		151	58.0383		151	55.9179
151.1	6.49203		151.1	72.363		151.1	45.6108		151.1	56.5033		151.1	58.0423		151.1	55.9204
151.2	6.49189		151.2	72.3679		151.2	45.6194		151.2	56.5036		151.2	58.0458		151.2	55.9244
151.3	6.49133		151.3	72.3719		151.3	45.6278		151.3	56.5038		151.3	58.0491		151.3	55.9275
151.4	6.4903		151.4	72.376		151.4	45.6363		151.4	56.5042		151.4	58.055		151.4	55.9307
151.5	6.48893		151.5	72.3835		151.5	45.6395		151.5	56.5046		151.5	58.0607		151.5	55.9344
151.6	6.48742		151.6	72.3873		151.6	45.6471		151.6	56.505		151.6	58.0635		151.6	55.9391
151.7	6.48594		151.7	72.3902		151.7	45.6515		151.7	56.5054		151.7	58.067		151.7	55.9442
151.8	6.48462		151.8	72.3929		151.8	45.6554		151.8	56.506		151.8	58.0707		151.8	55.957
151.9	6.48343		151.9	72.4002		151.9	45.6582		151.9	56.5064		151.9	58.0736		151.9	55.9598
152	6.48227		152	72.4058		152	45.6592		152	56.5067		152	58.0768		152	55.9619
152.1	6.48094		152.1	72.4101		152.1	45.6662		152.1	56.507		152.1	58.0795		152.1	55.9639
152.2	6.47931		152.2	72.417		152.2	45.6714		152.2	56.5074		152.2	58.085		152.2	55.9655
152.3	6.47735		152.3	72.4218		152.3	45.6791		152.3	56.5078		152.3	58.0872		152.3	55.9678
152.4	6.47519		152.4	72.425		152.4	45.6853		152.4	56.5082		152.4	58.0925		152.4	55.9708
152.5	6.47305		152.5	72.4267		152.5	45.69		152.5	56.5088		152.5	58.1		152.5	55.9724
152.6	6.47119		152.6	72.4278		152.6	45.6878		152.6	56.5092		152.6	58.1062		152.6	55.9739
152.7	6.46974		152.7	72.4291		152.7	45.6895		152.7	56.5098		152.7	58.1166		152.7	55.9754
152.8	6.46871		152.8	72.4311		152.8	45.6992		152.8	56.5104		152.8	58.127		152.8	55.9778
152.9	6.46812		152.9	72.4324		152.9	45.7015		152.9	56.5108		152.9	58.1331		152.9	55.9802
153	6.468		153	72.4341		153	45.7059		153	56.5112		153	58.1403		153	55.9823
153.1	6.46832		153.1	72.4367		153.1	45.7106		153.1	56.5115		153.1	58.1465		153.1	55.9845
153.2	6.46902		153.2	72.4394		153.2	45.7146		153.2	56.5118		153.2	58.147		153.2	55.9865
153.3	6.47002		153.3	72.4418		153.3	45.7186		153.3	56.5122		153.3	58.1507		153.3	55.9878
153.4	6.47124		153.4	72.4442		153.4	45.7286		153.4	56.5122		153.4	58.1549		153.4	55.989
153.5	6.47263		153.5	72.4473		153.5	45.732		153.5	56.513		153.5	58.1568		153.5	55.9907
153.6	6.47422		153.6	72.4496		153.6	45.7351		153.6	56.514		153.6	58.1604		153.6	55.9923
153.7	6.47597		153.7	72.4521		153.7	45.7383		153.7	56.5145		153.7	58.163		153.7	55.9937
153.8	6.47782		153.8	72.4506		153.8	45.7403		153.8	56.5154		153.8	58.166		153.8	55.9948
153.9	6.47982		153.9	72.4521		153.9	45.7471		153.9	56.5174		153.9	58.1687		153.9	55.9963
154	6.48209		154	72.457		154	45.754		154	56.5179		154	58.1711		154	55.9983
154.1	6.48471		154.1	72.4593		154.1	45.7608		154.1	56.5188		154.1	58.1734		154.1	56.0002
154.2	6.4875		154.2	72.4626		154.2	45.7662		154.2	56.52		154.2	58.1776		154.2	56.0015
154.3	6.49018		154.3	72.4657		154.3	45.772		154.3	56.5205		154.3	58.1804		154.3	56.0031
154.4	6.49243		154.4	72.4692		154.4	45.7788		154.4	56.5216		154.4	58.1839		154.4	56.0047
154.5	6.49406		154.5	72.4721		154.5	45.7815		154.5	56.5224		154.5	58.1882		154.5	56.0064
154.6	6.49497		154.6	72.4679		154.6	45.7839		154.6	56.5229		154.6	58.192		154.6	56.0078
154.7	6.49519		154.7	72.471		154.7	45.788		154.7	56.5239		154.7	58.1934		154.7	56.0091
154.8	6.49484		154.8	72.4749		154.8	45.794		154.8	56.5245		154.8	58.1966		154.8	56.0108
154.9	6.49418		154.9	72.4769		154.9	45.7965		154.9	56.5254		154.9	58.2045		154.9	56.0123
155	6.49361		155	72.4806		155	45.8001		155	56.5264		155	58.2122		155	56.0135
155.1	6.49352		155.1	72.4819		155.1	45.8055		155.1	56.5272		155.1	58.2171		155.1	56.0149
155.2	6.49404		155.2	72.4837		155.2	45.8108		155.2	56.5284		155.2	58.2211		155.2	56.0161
155.3	6.4951		155.3	72.4861		155.3	45.8182		155.3	56.5297		155.3	58.2255		155.3	56.0172
155.4	6.49654		155.4	72.487		155.4	45.8287		155.4	56.5305		155.4	58.2312		155.4	56.0185
155.5	6.49815		155.5	72.4895		155.5	45.8458		155.5	56.5317		155.5	58.2326		155.5	56.0197
155.6	6.4997		155.6	72.4917		155.6	45.8635		155.6	56.5331		155.6	58.2363		155.6	56.0205
155.7	6.50092		155.7	72.4889		155.7	45.8837		155.7	56.5341		155.7	58.2406		155.7	56.0217
155.8	6.50168		155.8	72.4909		155.8	45.8964		155.8	56.5365		155.8	58.246		155.8	56.0226
155.9	6.5021		155.9	72.4911		155.9	45.9102		155.9	56.5382		155.9	58.2499		155.9	56.0236
156	6.50253		156	72.4928		156	45.9317		156	56.54		156	58.2564		156	56.0249
156.1	6.50335		156.1	72.4938		156.1	45.9424		156.1	56.5413		156.1	58.2633		156.1	56.0259
156.2	6.50476		156.2	72.4951		156.2	45.949		156.2	56.5427		156.2	58.27		156.2	56.0268
156.3	6.50668		156.3	72.4957		156.3	45.9583		156.3	56.5435		156.3	58.2679		156.3	56.0276
156.4	6.50879		156.4	72.4969		156.4	45.9628		156.4	56.5443		156.4	58.2738		156.4	56.0284
156.5	6.51071		156.5	72.4981		156.5	45.9671		156.5	56.5451		156.5	58.2804		156.5	56.0295
156.6	6.51206		156.6	72.4991		156.6	45.9769		156.6	56.5459		156.6	58.2901		156.6	56.031
156.7	6.51251		156.7	72.4993		156.7	45.9868		156.7	56.5468		156.7	58.2951		156.7	56.0321
156.8	6.51201		156.8	72.4998		156.8	45.9905		156.8	56.5477		156.8	58.2985		156.8	56.0335
156.9	6.51079		156.9	72.5		156.9	45.9983		156.9	56.5493		156.9	58.303		156.9	56.035
157	6.50928		157	72.5003		157	46.0092		157	56.5505		157	58.3087		157	56.0368
157.1	6.50788		157.1	72.5005		157.1	46.0164		157.1	56.5517		157.1	58.3132		157.1	56.0391
157.2	6.50678		157.2	72.5007		157.2	46.028		157.2	56.5531		157.2	58.3252		157.2	56.0416
157.3	6.50595		157.3	72.5008		157.3	46.0278		157.3	56.5541		157.3	58.3382		157.3	56.0434
157.4	6.50514		157.4	72.5012		157.4	46.0341		157.4	56.5551		157.4	58.3452		157.4	56.0455
157.5	6.50402		157.5	72.5018		157.5	46.0432		157.5	56.5561		157.5	58.3514		157.5	56.0475
157.6	6.50228		157.6	72.5038		157.6	46.0513		157.6	56.5568		157.6	58.3563		157.6	56.0501
157.7	6.49978		157.7	72.5045		157.7	46.0597		157.7	56.5576		157.7	58.3584		157.7	56.0529
157.8	6.49663		157.8	72.505		157.8	46.0724		157.8	56.5584		157.8	58.3618		157.8	56.0551
157.9	6.49321		157.9	72.5058		157.9	46.0833		157.9	56.559		157.9	58.3632		157.9	56.0574
158	6.48998		158	72.5092		158	46.0965		158	56.5597		158	58.3654		158	56.0595
158.1	6.48737		158.1	72.5126		158.1	46.109		158.1	56.5609		158.1	58.366		158.1	56.0611
158.2	6.48561		158.2	72.5149		158.2	46.122		158.2	56.562		158.2	58.3668		158.2	56.0631
158.3	6.48473		158.3	72.5165		158.3	46.1298		158.3	56.5625		158.3	58.3676		158.3	56.0646
158.4	6.48444		158.4	72.5183		158.4	46.136		158.4	56.5633		158.4	58.3686		158.4	56.0662
158.5	6.48424		158.5	72.5203		158.5	46.1427		158.5	56.5646		158.5	58.3704		158.5	56.0682
158.6	6.48373		158.6	72.5247		158.6	46.1509		158.6	56.5656		158.6	58.3704		158.6	56.0683
158.7	6.48274		158.7	72.5258		158.7	46.1557		158.7	56.5663		158.7	58.371		158.7	56.0701
158.8	6.48139		158.8	72.5274		158.8	46.1624		158.8	56.5674		158.8	58.3741		158.8	56.0734
158.9	6.48002		158.9	72.5283		158.9	46.171		158.9	56.5679		158.9	58.3749		158.9	56.075
159	6.47909		159	72.5286		159	46.1776		159	56.5687		159	58.3758		159	56.0794
159.1	6.47905		159.1	72.5292		159.1	46.1886		159.1	56.5703		159.1	58.3767		159.1	56.0823
159.2	6.48005		159.2	72.5325		159.2	46.2001		159.2	56.5731		159.2	58.3775		159.2	56.0868
159.3	6.48187		159.3	72.5327		159.3	46.2052		159.3	56.5746		159.3	58.3783		159.3	56.0903
159.4	6.48388		159.4	72.5333		159.4	46.2123		159.4	56.5762		159.4	58.3798		159.4	56.0953
159.5	6.48532		159.5	72.5342		159.5	46.2253		159.5	56.5776		159.5	58.3813		159.5	56.1039
159.6	6.48575		159.6	72.5359		159.6	46.2379		159.6	56.5791		159.6	58.3828		159.6	56.1073
159.7	6.48522		159.7	72.5364		159.7	46.2459		159.7	56.5799		159.7	58.3847		159.7	56.1092
159.8	6.48406		159.8	72.537		159.8	46.2535		159.8	56.5804		159.8	58.3877		159.8	56.1114
159.9	6.48276		159.9	72.5377		159.9	46.2619		159.9	56.5815		159.9	58.3906		159.9	56.1154
160	6.48184		160	72.5382		160	46.2707		160	56.5818		160	58.3954		160	56.1183
160.1	6.48175		160.1	72.5394		160.1	46.2802		160.1	56.5827		160.1	58.3986		160.1	56.1195
160.2	6.48262		160.2	72.5417		160.2	46.2897		160.2	56.5833		160.2	58.4016		160.2	56.122
160.3	6.48412		160.3	72.5425		160.3	46.2961		160.3	56.5841		160.3	58.4041		160.3	56.1253
160.4	6.48555		160.4	72.5433		160.4	46.3025		160.4	56.585		160.4	58.4071		160.4	56.1279
160.5	6.48617		160.5	72.5443		160.5	46.3103		160.5	56.586		160.5	58.4099		160.5	56.1306
160.6	6.48561		160.6	72.5452		160.6	46.3176		160.6	56.5868		160.6	58.4121		160.6	56.1337
160.7	6.48398		160.7	72.5484		160.7	46.3268		160.7	56.5887		160.7	58.415		160.7	56.1322
160.8	6.48165		160.8	72.5492		160.8	46.3371		160.8	56.5904		160.8	58.4173		160.8	56.1343
160.9	6.47908		160.9	72.5501		160.9	46.3435		160.9	56.5915		160.9	58.419		160.9	56.141
161	6.47684		161	72.5508		161	46.3519		161	56.5925		161	58.4222		161	56.1434
161.1	6.47559		161.1	72.5514		161.1	46.365		161.1	56.5939		161.1	58.4247		161.1	56.1484
161.2	6.47567		161.2	72.552		161.2	46.3745		161.2	56.5941		161.2	58.4264		161.2	56.1539
161.3	6.47672		161.3	72.5537		161.3	46.386		161.3	56.5964		161.3	58.428		161.3	56.1603
161.4	6.47799		161.4	72.5548		161.4	46.4008		161.4	56.5985		161.4	58.4296		161.4	56.1653
161.5	6.47877		161.5	72.5551		161.5	46.4132		161.5	56.5997		161.5	58.4307		161.5	56.1732
161.6	6.47875		161.6	72.5555		161.6	46.4213		161.6	56.6006		161.6	58.4319		161.6	56.178
161.7	6.47802		161.7	72.557		161.7	46.4356		161.7	56.6022		161.7	58.4333		161.7	56.179
161.8	6.47694		161.8	72.5572		161.8	46.4574		161.8	56.6035		161.8	58.4343		161.8	56.18
161.9	6.47605		161.9	72.5587		161.9	46.4712		161.9	56.6048		161.9	58.4361		161.9	56.1834
162	6.47581		162	72.5591		162	46.4831		162	56.6061		162	58.4376		162	56.1837
162.1	6.47655		162.1	72.56		162.1	46.4937		162.1	56.6073		162.1	58.4393		162.1	56.186
162.2	6.47839		162.2	72.5595		162.2	46.5089		162.2	56.6084		162.2	58.4424		162.2	56.1864
162.3	6.48113		162.3	72.5598		162.3	46.5228		162.3	56.6096		162.3	58.4443		162.3	56.1895
162.4	6.48429		162.4	72.5614		162.4	46.5311		162.4	56.6104		162.4	58.4449		162.4	56.1901
162.5	6.48726		162.5	72.5617		162.5	46.542		162.5	56.6113		162.5	58.4461		162.5	56.1923
162.6	6.48962		162.6	72.5621		162.6	46.5489		162.6	56.6125		162.6	58.4491		162.6	56.1976
162.7	6.49127		162.7	72.5632		162.7	46.5619		162.7	56.6132		162.7	58.4505		162.7	56.1999
162.8	6.49246		162.8	72.5641		162.8	46.5694		162.8	56.614		162.8	58.4519		162.8	56.2031
162.9	6.49349		162.9	72.5647		162.9	46.5801		162.9	56.6149		162.9	58.4546		162.9	56.2034
163	6.49465		163	72.5652		163	46.5981		163	56.6157		163	58.4598		163	56.2041
163.1	6.49619		163.1	72.5661		163.1	46.6123		163.1	56.6163		163.1	58.4677		163.1	56.2077
163.2	6.49821		163.2	72.5665		163.2	46.6221		163.2	56.6172		163.2	58.4693		163.2	56.2086
163.3	6.50055		163.3	72.5671		163.3	46.6278		163.3	56.6181		163.3	58.4713		163.3	56.2098
163.4	6.50275		163.4	72.5677		163.4	46.6591		163.4	56.6193		163.4	58.4737		163.4	56.211
163.5	6.50429		163.5	72.5685		163.5	46.6694		163.5	56.6204		163.5	58.4728		163.5	56.212
163.6	6.5048		163.6	72.5696		163.6	46.697		163.6	56.6218		163.6	58.4805		163.6	56.215
163.7	6.50423		163.7	72.5703		163.7	46.7051		163.7	56.6246		163.7	58.4825		163.7	56.218
163.8	6.50285		163.8	72.5718		163.8	46.7272		163.8	56.6252		163.8	58.484		163.8	56.2215
163.9	6.50106		163.9	72.5732		163.9	46.7768		163.9	56.6275		163.9	58.4852		163.9	56.2255
164	6.49931		164	72.5755		164	46.8097		164	56.6304		164	58.4874		164	56.2282
164.1	6.49799		164.1	72.5763		164.1	46.8284		164.1	56.6317		164.1	58.4913		164.1	56.2348
164.2	6.49736		164.2	72.5769		164.2	46.8454		164.2	56.634		164.2	58.4921		164.2	56.2364
164.3	6.4974		164.3	72.5775		164.3	46.8586		164.3	56.637		164.3	58.4936		164.3	56.2394
164.4	6.49797		164.4	72.578		164.4	46.8762		164.4	56.6398		164.4	58.4948		164.4	56.2419
164.5	6.49877		164.5	72.5785		164.5	46.898		164.5	56.6451		164.5	58.496		164.5	56.244
164.6	6.49948		164.6	72.5789		164.6	46.9088		164.6	56.6498		164.6	58.4988		164.6	56.2528
164.7	6.49987		164.7	72.5794		164.7	46.9209		164.7	56.6537		164.7	58.503		164.7	56.2697
164.8	6.49981		164.8	72.5799		164.8	46.9303		164.8	56.6573		164.8	58.5062		164.8	56.2764
164.9	6.49943		164.9	72.581		164.9	46.9423		164.9	56.6577		164.9	58.5076		164.9	56.2835
165	6.49901		165	72.5819		165	46.9568		165	56.6597		165	58.509		165	56.2853
165.1	6.49881		165.1	72.5833		165.1	46.9748		165.1	56.6618		165.1	58.5108		165.1	56.2914
165.2	6.49898		165.2	72.5844		165.2	46.9978		165.2	56.6641		165.2	58.5134		165.2	56.2959
165.3	6.49953		165.3	72.5848		165.3	47.0215		165.3	56.6646		165.3	58.5147		165.3	56.3004
165.4	6.50044		165.4	72.5854		165.4	47.0537		165.4	56.6676		165.4	58.5162		165.4	56.3034
165.5	6.50164		165.5	72.5862		165.5	47.0833		165.5	56.6649		165.5	58.5183		165.5	56.3078
165.6	6.5029		165.6	72.5867		165.6	47.1303		165.6	56.6647		165.6	58.5198		165.6	56.3109
165.7	6.50393		165.7	72.5873		165.7	47.1584		165.7	56.6707		165.7	58.5226		165.7	56.3141
165.8	6.50445		165.8	72.5877		165.8	47.1949		165.8	56.6715		165.8	58.524		165.8	56.3204
165.9	6.50435		165.9	72.5882		165.9	47.2328		165.9	56.6733		165.9	58.5251		165.9	56.317
166	6.50371		166	72.5888		166	47.2614		166	56.6763		166	58.5259		166	56.3234
166.1	6.50282		166.1	72.5895		166.1	47.2939		166.1	56.6763		166.1	58.5267		166.1	56.3254
166.2	6.50195		166.2	72.5901		166.2	47.3187		166.2	56.6782		166.2	58.5275		166.2	56.3276
166.3	6.50126		166.3	72.5923		166.3	47.3476		166.3	56.6793		166.3	58.5285		166.3	56.3297
166.4	6.50091		166.4	72.5928		166.4	47.3772		166.4	56.6811		166.4	58.5319		166.4	56.3328
166.5	6.50104		166.5	72.594		166.5	47.4047		166.5	56.6817		166.5	58.534		166.5	56.3364
166.6	6.50165		166.6	72.596		166.6	47.4299		166.6	56.6819		166.6	58.5353		166.6	56.3391
166.7	6.5026		166.7	72.5975		166.7	47.4608		166.7	56.6839		166.7	58.5368		166.7	56.3426
166.8	6.50366		166.8	72.5987		166.8	47.4808		166.8	56.6875		166.8	58.5383		166.8	56.3472
166.9	6.50461		166.9	72.5999		166.9	47.5027		166.9	56.6887		166.9	58.5399		166.9	56.3487
167	6.50527		167	72.6007		167	47.5074		167	56.6894		167	58.5413		167	56.3527
167.1	6.50556		167.1	72.6017		167.1	47.529		167.1	56.6905		167.1	58.5428		167.1	56.3576
167.2	6.50545		167.2	72.6027		167.2	47.5687		167.2	56.6914		167.2	58.5438		167.2	56.3585
167.3	6.50496		167.3	72.6038		167.3	47.569		167.3	56.6939		167.3	58.5448		167.3	56.3611
167.4	6.50425		167.4	72.6047		167.4	47.5976		167.4	56.6961		167.4	58.546		167.4	56.362
167.5	6.50361		167.5	72.6053		167.5	47.6318		167.5	56.6973		167.5	58.547		167.5	56.3645
167.6	6.50326		167.6	72.6063		167.6	47.6506		167.6	56.698		167.6	58.5489		167.6	56.3648
167.7	6.50314		167.7	72.6074		167.7	47.7012		167.7	56.6988		167.7	58.5509		167.7	56.3669
167.8	6.50302		167.8	72.6084		167.8	47.733		167.8	56.7004		167.8	58.5522		167.8	56.3684
167.9	6.50256		167.9	72.609		167.9	47.7525		167.9	56.7028		167.9	58.5533		167.9	56.37
168	6.50144		168	72.6093		168	47.777		168	56.7045		168	58.5544		168	56.3715
168.1	6.49941		168.1	72.6098		168.1	47.8004		168.1	56.706		168.1	58.5555		168.1	56.3725
168.2	6.49647		168.2	72.6107		168.2	47.8154		168.2	56.7073		168.2	58.5561		168.2	56.373
168.3	6.49289		168.3	72.6112		168.3	47.8255		168.3	56.7098		168.3	58.557		168.3	56.3747
168.4	6.48915		168.4	72.6118		168.4	47.8383		168.4	56.7108		168.4	58.558		168.4	56.3753
168.5	6.48585		168.5	72.6126		168.5	47.8466		168.5	56.7113		168.5	58.5588		168.5	56.3763
168.6	6.48342		168.6	72.613		168.6	47.8568		168.6	56.7119		168.6	58.5592		168.6	56.377
168.7	6.48198		168.7	72.6136		168.7	47.868		168.7	56.712		168.7	58.5609		168.7	56.3781
168.8	6.48134		168.8	72.6139		168.8	47.879		168.8	56.7125		168.8	58.5625		168.8	56.3819
168.9	6.48112		168.9	72.6143		168.9	47.8881		168.9	56.7152		168.9	58.5631		168.9	56.3946
169	6.4809		169	72.615		169	47.9025		169	56.7157		169	58.564		169	56.3995
169.1	6.48029		169.1	72.6154		169.1	47.9165		169.1	56.7163		169.1	58.5647		169.1	56.405
169.2	6.47926		169.2	72.6166		169.2	47.9303		169.2	56.7168		169.2	58.5654		169.2	56.4131
169.3	6.47801		169.3	72.6172		169.3	47.9388		169.3	56.7186		169.3	58.5663		169.3	56.4276
169.4	6.47687		169.4	72.6179		169.4	47.9512		169.4	56.7213		169.4	58.5674		169.4	56.4312
169.5	6.47621		169.5	72.6189		169.5	47.969		169.5	56.7222		169.5	58.5682		169.5	56.4348
169.6	6.47635		169.6	72.6194		169.6	47.9848		169.6	56.7227		169.6	58.569		169.6	56.4381
169.7	6.47741		169.7	72.6201		169.7	48.0037		169.7	56.7231		169.7	58.5695		169.7	56.4422
169.8	6.47923		169.8	72.6217		169.8	48.0173		169.8	56.7236		169.8	58.5715		169.8	56.468
169.9	6.48136		169.9	72.6223		169.9	48.0339		169.9	56.7242		169.9	58.5732		169.9	56.4767
170	6.48321		170	72.6234		170	48.0605		170	56.7266		170	58.5743		170	56.4813
170.1	6.48427		170.1	72.6243		170.1	48.075		170.1	56.7273		170.1	58.5751		170.1	56.4874
170.2	6.48444		170.2	72.6249		170.2	48.0888		170.2	56.728		170.2	58.576		170.2	56.5146
170.3	6.48397		170.3	72.6255		170.3	48.1056		170.3	56.7289		170.3	58.5761		170.3	56.5301
170.4	6.48325		170.4	72.6262		170.4	48.1166		170.4	56.7305		170.4	58.5772		170.4	56.5403
170.5	6.48271		170.5	72.6269		170.5	48.1233		170.5	56.7314		170.5	58.5791		170.5	56.5466
170.6	6.48282		170.6	72.6274		170.6	48.133		170.6	56.7322		170.6	58.5802		170.6	56.5482
170.7	6.48394		170.7	72.6282		170.7	48.1414		170.7	56.7326		170.7	58.5816		170.7	56.5579
170.8	6.48605		170.8	72.6298		170.8	48.1522		170.8	56.733		170.8	58.5822		170.8	56.5798
170.9	6.4887		170.9	72.6321		170.9	48.1622		170.9	56.7344		170.9	58.5833		170.9	56.5867
171	6.49115		171	72.6337		171	48.175		171	56.7347		171	58.5846		171	56.5952
171.1	6.49279		171.1	72.6346		171.1	48.1978		171.1	56.7352		171.1	58.5864		171.1	56.6035
171.2	6.49343		171.2	72.6357		171.2	48.2171		171.2	56.7358		171.2	58.5869		171.2	56.6207
171.3	6.49326		171.3	72.6367		171.3	48.2314		171.3	56.7367		171.3	58.5878		171.3	56.6356
171.4	6.49257		171.4	72.6375		171.4	48.2502		171.4	56.7377		171.4	58.5886		171.4	56.6356
171.5	6.49165		171.5	72.638		171.5	48.2621		171.5	56.7382		171.5	58.591		171.5	56.6396
171.6	6.49092		171.6	72.6385		171.6	48.2717		171.6	56.7383		171.6	58.5923		171.6	56.6587
171.7	6.4908		171.7	72.639		171.7	48.282		171.7	56.7386		171.7	58.5932		171.7	56.6696
171.8	6.49144		171.8	72.6399		171.8	48.2886		171.8	56.741		171.8	58.5938		171.8	56.6862
171.9	6.49249		171.9	72.6406		171.9	48.295		171.9	56.7413		171.9	58.5947		171.9	56.6948
172	6.49334		172	72.6416		172	48.3004		172	56.7418		172	58.5955		172	56.7028
172.1	6.49342		172.1	72.6422		172.1	48.3063		172.1	56.7421		172.1	58.5979		172.1	56.7133
172.2	6.4925		172.2	72.6429		172.2	48.3145		172.2	56.7428		172.2	58.5996		172.2	56.7289
172.3	6.4906		172.3	72.6437		172.3	48.3207		172.3	56.7432		172.3	58.6005		172.3	56.7484
172.4	6.48789		172.4	72.644		172.4	48.324		172.4	56.7442		172.4	58.6012		172.4	56.7591
172.5	6.48456		172.5	72.6448		172.5	48.3285		172.5	56.7445		172.5	58.6022		172.5	56.769
172.6	6.48136		172.6	72.6463		172.6	48.3324		172.6	56.7449		172.6	58.6033		172.6	56.7754
172.7	6.47899		172.7	72.6473		172.7	48.3368		172.7	56.7452		172.7	58.6044		172.7	56.8
172.8	6.4779		172.8	72.6489		172.8	48.3415		172.8	56.7462		172.8	58.6054		172.8	56.8081
172.9	6.47798		172.9	72.6495		172.9	48.3459		172.9	56.7464		172.9	58.6068		172.9	56.8133
173	6.4787		173	72.6506		173	48.3525		173	56.7466		173	58.6076		173	56.8184
173.1	6.47951		173.1	72.6525		173.1	48.3583		173.1	56.7468		173.1	58.609		173.1	56.8276
173.2	6.48007		173.2	72.6538		173.2	48.3659		173.2	56.7469		173.2	58.6097		173.2	56.8306
173.3	6.48029		173.3	72.654		173.3	48.3805		173.3	56.7477		173.3	58.6114		173.3	56.8329
173.4	6.48021		173.4	72.6549		173.4	48.3903		173.4	56.7482		173.4	58.6117		173.4	56.8363
173.5	6.48001		173.5	72.6569		173.5	48.3964		173.5	56.7484		173.5	58.6121		173.5	56.8357
173.6	6.48014		173.6	72.6584		173.6	48.402		173.6	56.7486		173.6	58.6132		173.6	56.841
173.7	6.48113		173.7	72.6601		173.7	48.4059		173.7	56.7487		173.7	58.6138		173.7	56.845
173.8	6.48327		173.8	72.662		173.8	48.4108		173.8	56.7489		173.8	58.6144		173.8	56.8467
173.9	6.48633		173.9	72.6653		173.9	48.4176		173.9	56.7494		173.9	58.616		173.9	56.8481
174	6.48973		174	72.6686		174	48.4241		174	56.7499		174	58.6165		174	56.8494
174.1	6.49279		174.1	72.6757		174.1	48.4303		174.1	56.7504		174.1	58.6176		174.1	56.8544
174.2	6.49504		174.2	72.6806		174.2	48.4368		174.2	56.7508		174.2	58.6184		174.2	56.8578
174.3	6.49621		174.3	72.6832		174.3	48.4436		174.3	56.7512		174.3	58.6198		174.3	56.8591
174.4	6.49627		174.4	72.6853		174.4	48.4544		174.4	56.7515		174.4	58.6236		174.4	56.8606
174.5	6.49535		174.5	72.6881		174.5	48.4606		174.5	56.7521		174.5	58.6286		174.5	56.8616
174.6	6.49391		174.6	72.6895		174.6	48.4722		174.6	56.7522		174.6	58.6317		174.6	56.8636
174.7	6.49259		174.7	72.6923		174.7	48.4787		174.7	56.7525		174.7	58.6331		174.7	56.8662
174.8	6.49187		174.8	72.6962		174.8	48.4816		174.8	56.7527		174.8	58.6357		174.8	56.8671
174.9	6.49186		174.9	72.7004		174.9	48.4917		174.9	56.7528		174.9	58.6386		174.9	56.8688
175	6.49223		175	72.704		175	48.4985		175	56.753		175	58.6389		175	56.8706
175.1	6.4924		175.1	72.7073		175.1	48.5084		175.1	56.7533		175.1	58.6399		175.1	56.8719
175.2	6.49178		175.2	72.7156		175.2	48.5161		175.2	56.7537		175.2	58.6494		175.2	56.8742
175.3	6.49004		175.3	72.7193		175.3	48.5218		175.3	56.754		175.3	58.6489		175.3	56.8774
175.4	6.48715		175.4	72.721		175.4	48.5277		175.4	56.7543		175.4	58.6479		175.4	56.8787
175.5	6.48341		175.5	72.723		175.5	48.536		175.5	56.7548		175.5	58.6599		175.5	56.8797
175.6	6.47944		175.6	72.7257		175.6	48.5326		175.6	56.7555		175.6	58.6627		175.6	56.8813
175.7	6.47606		175.7	72.7244		175.7	48.5368		175.7	56.7563		175.7	58.664		175.7	56.8828
175.8	6.47397		175.8	72.7259		175.8	48.5472		175.8	56.757		175.8	58.6671		175.8	56.8847
175.9	6.47349		175.9	72.7312		175.9	48.5497		175.9	56.7574		175.9	58.6692		175.9	56.886
176	6.47446		176	72.727		176	48.5579		176	56.758		176	58.6698		176	56.8877
176.1	6.47632		176.1	72.729		176.1	48.561		176.1	56.7593		176.1	58.6708		176.1	56.8878
176.2	6.47833		176.2	72.7373		176.2	48.5661		176.2	56.7608		176.2	58.673		176.2	56.8892
176.3	6.4799		176.3	72.739		176.3	48.5687		176.3	56.7614		176.3	58.674		176.3	56.8922
176.4	6.48075		176.4	72.7447		176.4	48.5743		176.4	56.762		176.4	58.6761		176.4	56.8943
176.5	6.48093		176.5	72.7487		176.5	48.5812		176.5	56.7632		176.5	58.6765		176.5	56.8961
176.6	6.4808		176.6	72.753		176.6	48.5841		176.6	56.7628		176.6	58.6777		176.6	56.8985
176.7	6.48089		176.7	72.7596		176.7	48.5949		176.7	56.7645		176.7	58.6805		176.7	56.901
176.8	6.48174		176.8	72.7643		176.8	48.6004		176.8	56.766		176.8	58.6799		176.8	56.9033
176.9	6.48364		176.9	72.7693		176.9	48.6019		176.9	56.7668		176.9	58.682		176.9	56.9045
177	6.48639		177	72.7725		177	48.6055		177	56.7698		177	58.6838		177	56.9061
177.1	6.48931		177.1	72.7748		177.1	48.6078		177.1	56.7713		177.1	58.6854		177.1	56.9071
177.2	6.4916		177.2	72.7789		177.2	48.6088		177.2	56.7724		177.2	58.688		177.2	56.9076
177.3	6.49268		177.3	72.7804		177.3	48.6122		177.3	56.7744		177.3	58.6896		177.3	56.9088
177.4	6.49242		177.4	72.7839		177.4	48.6129		177.4	56.7764		177.4	58.6922		177.4	56.9097
177.5	6.49099		177.5	72.7901		177.5	48.6146		177.5	56.7788		177.5	58.6955		177.5	56.9104
177.6	6.48873		177.6	72.7921		177.6	48.6165		177.6	56.7813		177.6	58.6976		177.6	56.9114
177.7	6.4861		177.7	72.7931		177.7	48.6179		177.7	56.783		177.7	58.6987		177.7	56.9122
177.8	6.48369		177.8	72.7953		177.8	48.6195		177.8	56.7848		177.8	58.7005		177.8	56.913
177.9	6.482		177.9	72.8009		177.9	48.6206		177.9	56.7877		177.9	58.7014		177.9	56.9137
178	6.48121		178	72.803		178	48.6213		178	56.7901		178	58.7031		178	56.9149
178.1	6.48108		178.1	72.8059		178.1	48.6219		178.1	56.791		178.1	58.7047		178.1	56.9156
178.2	6.48117		178.2	72.808		178.2	48.6225		178.2	56.7918		178.2	58.7062		178.2	56.9158
178.3	6.48117		178.3	72.8108		178.3	48.6233		178.3	56.7926		178.3	58.7078		178.3	56.9166
178.4	6.481		178.4	72.8127		178.4	48.6251		178.4	56.7933		178.4	58.7099		178.4	56.9171
178.5	6.48073		178.5	72.8156		178.5	48.6264		178.5	56.7947		178.5	58.7122		178.5	56.9176
178.6	6.48037		178.6	72.8172		178.6	48.629		178.6	56.7954		178.6	58.7141		178.6	56.9186
178.7	6.48		178.7	72.8223		178.7	48.6316		178.7	56.7967		178.7	58.7163		178.7	56.9192
178.8	6.47982		178.8	72.8243		178.8	48.6371		178.8	56.7975		178.8	58.7179		178.8	56.9202
178.9	6.48015		178.9	72.8261		178.9	48.6453		178.9	56.8004		178.9	58.7187		178.9	56.9217
179	6.48103		179	72.8295		179	48.6504		179	56.8019		179	58.7198		179	56.9229
179.1	6.48216		179.1	72.8303		179.1	48.6534		179.1	56.8036		179.1	58.7214		179.1	56.9224
179.2	6.48298		179.2	72.833		179.2	48.6558		179.2	56.8064		179.2	58.7226		179.2	56.9237
179.3	6.48307		179.3	72.8371		179.3	48.6579		179.3	56.8088		179.3	58.7251		179.3	56.9246
179.4	6.48232		179.4	72.8382		179.4	48.6597		179.4	56.8113		179.4	58.7281		179.4	56.9258
179.5	6.48085		179.5	72.8405		179.5	48.6629		179.5	56.816		179.5	58.7295		179.5	56.9268
179.6	6.47884		179.6	72.8438		179.6	48.6664		179.6	56.8178		179.6	58.7319		179.6	56.9283
179.7	6.47649		179.7	72.8448		179.7	48.6644		179.7	56.8191		179.7	58.7338		179.7	56.9294
179.8	6.47418		179.8	72.8461		179.8	48.6661		179.8	56.8201		179.8	58.7357		179.8	56.9307
179.9	6.47234		179.9	72.8475		179.9	48.6741		179.9	56.8215		179.9	58.7371		179.9	56.9322
180	6.47122		180	72.8487		180	48.6818		180	56.8222		180	58.7394		180	56.9339
180.1	6.47075		180.1	72.8506		180.1	48.6873		180.1	56.8229		180.1	58.7412		180.1	56.9351
180.2	6.47068		180.2	72.8541		180.2	48.6944		180.2	56.8241		180.2	58.7445		180.2	56.9359
180.3	6.47074		180.3	72.8584		180.3	48.6971		180.3	56.8257		180.3	58.7555		180.3	56.9363
180.4	6.47082		180.4	72.8644		180.4	48.7021		180.4	56.8311		180.4	58.7724		180.4	56.9367
180.5	6.4709		180.5	72.8705		180.5	48.7057		180.5	56.8333		180.5	58.7799		180.5	56.9373
180.6	6.47089		180.6	72.8749		180.6	48.7088		180.6	56.8337		180.6	58.7795		180.6	56.9381
180.7	6.47078		180.7	72.8768		180.7	48.712		180.7	56.8361		180.7	58.7815		180.7	56.9387
180.8	6.47073		180.8	72.8777		180.8	48.7147		180.8	56.841		180.8	58.7897		180.8	56.9391
180.9	6.47103		180.9	72.8786		180.9	48.7173		180.9	56.8436		180.9	58.7934		180.9	56.9395
181	6.47194		181	72.8793		181	48.724		181	56.8461		181	58.8029		181	56.9401
181.1	6.47353		181.1	72.8798		181.1	48.7315		181.1	56.8469		181.1	58.8063		181.1	56.9407
181.2	6.47562		181.2	72.8804		181.2	48.7356		181.2	56.8486		181.2	58.8115		181.2	56.9411
181.3	6.47797		181.3	72.8813		181.3	48.74		181.3	56.8491		181.3	58.8154		181.3	56.9415
181.4	6.48037		181.4	72.8835		181.4	48.7454		181.4	56.8504		181.4	58.8191		181.4	56.9419
181.5	6.48264		181.5	72.8847		181.5	48.7488		181.5	56.8557		181.5	58.8239		181.5	56.9423
181.6	6.48452		181.6	72.8855		181.6	48.7536		181.6	56.8585		181.6	58.8294		181.6	56.9428
181.7	6.48576		181.7	72.8862		181.7	48.7564		181.7	56.8626		181.7	58.8318		181.7	56.9433
181.8	6.48637		181.8	72.8879		181.8	48.7587		181.8	56.8669		181.8	58.8347		181.8	56.9437
181.9	6.48659		181.9	72.8892		181.9	48.761		181.9	56.8698		181.9	58.8364		181.9	56.9442
182	6.48681		182	72.8901		182	48.7637		182	56.8759		182	58.8394		182	56.9454
182.1	6.4873		182.1	72.8909		182.1	48.7725		182.1	56.8786		182.1	58.844		182.1	56.9456
182.2	6.48822		182.2	72.8917		182.2	48.7767		182.2	56.8803		182.2	58.849		182.2	56.946
182.3	6.48962		182.3	72.8929		182.3	48.7808		182.3	56.8815		182.3	58.8522		182.3	56.9464
182.4	6.49135		182.4	72.8949		182.4	48.787		182.4	56.8832		182.4	58.8538		182.4	56.9467
182.5	6.49314		182.5	72.8956		182.5	48.8054		182.5	56.8856		182.5	58.8552		182.5	56.947
182.6	6.49466		182.6	72.8965		182.6	48.8103		182.6	56.8884		182.6	58.8563		182.6	56.9472
182.7	6.49561		182.7	72.8979		182.7	48.8131		182.7	56.8962		182.7	58.8575		182.7	56.9474
182.8	6.49592		182.8	72.8995		182.8	48.8172		182.8	56.8975		182.8	58.8592		182.8	56.9478
182.9	6.49572		182.9	72.9087		182.9	48.8227		182.9	56.8987		182.9	58.8628		182.9	56.9482
183	6.4954		183	72.9128		183	48.8257		183	56.9001		183	58.8702		183	56.9485
183.1	6.49547		183.1	72.9152		183.1	48.8281		183.1	56.9008		183.1	58.8709		183.1	56.9489
183.2	6.49634		183.2	72.9174		183.2	48.8308		183.2	56.9022		183.2	58.8724		183.2	56.9496
183.3	6.49807		183.3	72.9202		183.3	48.8335		183.3	56.9038		183.3	58.8748		183.3	56.9498
183.4	6.50037		183.4	72.9252		183.4	48.8457		183.4	56.9043		183.4	58.8765		183.4	56.95
183.5	6.50275		183.5	72.9332		183.5	48.8502		183.5	56.9058		183.5	58.8783		183.5	56.9506
183.6	6.50467		183.6	72.9413		183.6	48.853		183.6	56.9091		183.6	58.8805		183.6	56.9513
183.7	6.5057		183.7	72.9501		183.7	48.8557		183.7	56.9115		183.7	58.8797		183.7	56.9515
183.8	6.50564		183.8	72.9636		183.8	48.8638		183.8	56.9166		183.8	58.8811		183.8	56.9519
183.9	6.50456		183.9	72.9688		183.9	48.8685		183.9	56.9182		183.9	58.8833		183.9	56.9527
184	6.50286		184	72.9743		184	48.8722		184	56.9197		184	58.8857		184	56.9534
184.1	6.50121		184.1	72.9813		184.1	48.877		184.1	56.9212		184.1	58.8861		184.1	56.954
184.2	6.50025		184.2	72.9764		184.2	48.88		184.2	56.9224		184.2	58.888		184.2	56.9547
184.3	6.50028		184.3	72.9871		184.3	48.8856		184.3	56.9242		184.3	58.8877		184.3	56.9553
184.4	6.50115		184.4	72.9954		184.4	48.8917		184.4	56.9291		184.4	58.8882		184.4	56.956
184.5	6.50255		184.5	72.9992		184.5	48.896		184.5	56.933		184.5	58.89		184.5	56.9564
184.6	6.50412		184.6	73.0123		184.6	48.9026		184.6	56.9367		184.6	58.8907		184.6	56.9568
184.7	6.50547		184.7	73.0329		184.7	48.9076		184.7	56.94		184.7	58.8925		184.7	56.9572
184.8	6.50628		184.8	73.0374		184.8	48.9237		184.8	56.9485		184.8	58.8921		184.8	56.9576
184.9	6.50649		184.9	73.0412		184.9	48.9298		184.9	56.9543		184.9	58.8931		184.9	56.958
185	6.5064		185	73.0439		185	48.9334		185	56.9564		185	58.8946		185	56.9584
185.1	6.50657		185.1	73.0477		185.1	48.9375		185.1	56.9596		185.1	58.8951		185.1	56.9592
185.2	6.50752		185.2	73.052		185.2	48.9402		185.2	56.9643		185.2	58.8958		185.2	56.9599
185.3	6.50941		185.3	73.0583		185.3	48.9424		185.3	56.9642		185.3	58.8965		185.3	56.9607
185.4	6.51194		185.4	73.0654		185.4	48.9455		185.4	56.9674		185.4	58.8976		185.4	56.9613
185.5	6.51458		185.5	73.0727		185.5	48.9487		185.5	56.9786		185.5	58.8983		185.5	56.9616
185.6	6.51682		185.6	73.0763		185.6	48.9556		185.6	56.9871		185.6	58.8988		185.6	56.9621
185.7	6.51815		185.7	73.0861		185.7	48.9618		185.7	56.9989		185.7	58.9001		185.7	56.9627
185.8	6.51825		185.8	73.0887		185.8	48.9622		185.8	57.0065		185.8	58.9012		185.8	56.9632
185.9	6.51712		185.9	73.091		185.9	48.9659		185.9	57.0175		185.9	58.902		185.9	56.9638
186	6.51514		186	73.0923		186	48.9761		186	57.0278		186	58.9035		186	56.9647
186.1	6.51296		186.1	73.0935		186.1	48.9826		186.1	57.0343		186.1	58.9052		186.1	56.965
186.2	6.51121		186.2	73.1027		186.2	48.9867		186.2	57.0411		186.2	58.9064		186.2	56.9664
186.3	6.51018		186.3	73.1054		186.3	48.9919		186.3	57.0465		186.3	58.9086		186.3	56.9678
186.4	6.5098		186.4	73.1078		186.4	48.9962		186.4	57.0527		186.4	58.9152		186.4	56.9695
186.5	6.50976		186.5	73.1106		186.5	49.0018		186.5	57.0575		186.5	58.9261		186.5	56.9722
186.6	6.50965		186.6	73.1143		186.6	49.007		186.6	57.063		186.6	58.9313		186.6	56.9742
186.7	6.50909		186.7	73.1173		186.7	49.0172		186.7	57.0666		186.7	58.9346		186.7	56.9765
186.8	6.50781		186.8	73.1195		186.8	49.0251		186.8	57.0701		186.8	58.9366		186.8	56.9776
186.9	6.50581		186.9	73.1213		186.9	49.0289		186.9	57.0748		186.9	58.9447		186.9	56.9786
187	6.50336		187	73.1237		187	49.0334		187	57.0782		187	58.9476		187	56.9794
187.1	6.50093		187.1	73.1263		187.1	49.0399		187.1	57.0812		187.1	58.9515		187.1	56.98
187.2	6.49898		187.2	73.1265		187.2	49.0403		187.2	57.0851		187.2	58.9549		187.2	56.9806
187.3	6.49784		187.3	73.1296		187.3	49.0438		187.3	57.0902		187.3	58.9576		187.3	56.9815
187.4	6.49769		187.4	73.1331		187.4	49.0446		187.4	57.0958		187.4	58.9601		187.4	56.9827
187.5	6.49836		187.5	73.1364		187.5	49.0473		187.5	57.0998		187.5	58.963		187.5	56.9832
187.6	6.49944		187.6	73.1404		187.6	49.048		187.6	57.1052		187.6	58.9672		187.6	56.984
187.7	6.50038		187.7	73.1432		187.7	49.0493		187.7	57.1158		187.7	58.9701		187.7	56.9846
187.8	6.50082		187.8	73.1453		187.8	49.0507		187.8	57.1209		187.8	58.9731		187.8	56.9856
187.9	6.50061		187.9	73.1472		187.9	49.0523		187.9	57.1258		187.9	58.9753		187.9	56.9879
188	6.4999		188	73.1488		188	49.0538		188	57.1323		188	58.9774		188	56.9886
188.1	6.49905		188.1	73.1489		188.1	49.0551		188.1	57.1367		188.1	58.9803		188.1	56.9896
188.2	6.4984		188.2	73.1497		188.2	49.0556		188.2	57.1409		188.2	58.9826		188.2	56.9907
188.3	6.49826		188.3	73.1514		188.3	49.0567		188.3	57.1456		188.3	58.9839		188.3	56.9916
188.4	6.49879		188.4	73.1525		188.4	49.0582		188.4	57.1492		188.4	58.9848		188.4	56.9928
188.5	6.49989		188.5	73.1538		188.5	49.059		188.5	57.1545		188.5	58.9858		188.5	56.9938
188.6	6.50116		188.6	73.155		188.6	49.0593		188.6	57.1581		188.6	58.9867		188.6	56.9951
188.7	6.50212		188.7	73.156		188.7	49.0601		188.7	57.1633		188.7	58.9875		188.7	57.0007
188.8	6.50242		188.8	73.1575		188.8	49.0611		188.8	57.1678		188.8	58.9888		188.8	57.0029
188.9	6.50197		188.9	73.1585		188.9	49.063		188.9	57.1713		188.9	58.9901		188.9	57.0048
189	6.50088		189	73.1597		189	49.065		189	57.1763		189	58.9913		189	57.008
189.1	6.4994		189.1	73.1606		189.1	49.0676		189.1	57.1801		189.1	58.9924		189.1	57.0116
189.2	6.49782		189.2	73.1617		189.2	49.0697		189.2	57.1837		189.2	58.9937		189.2	57.0127
189.3	6.49642		189.3	73.1634		189.3	49.0727		189.3	57.1876		189.3	58.9952		189.3	57.0146
189.4	6.49533		189.4	73.1647		189.4	49.0759		189.4	57.1941		189.4	58.9962		189.4	57.0173
189.5	6.49461		189.5	73.1681		189.5	49.0791		189.5	57.1975		189.5	58.9973		189.5	57.0212
189.6	6.49405		189.6	73.1755		189.6	49.081		189.6	57.2027		189.6	58.9987		189.6	57.0238
189.7	6.49338		189.7	73.18		189.7	49.0833		189.7	57.2097		189.7	59		189.7	57.0264
189.8	6.4924		189.8	73.1822		189.8	49.0855		189.8	57.2164		189.8	59.0016		189.8	57.0309
189.9	6.49104		189.9	73.1844		189.9	49.0881		189.9	57.2212		189.9	59.0033		189.9	57.0328
190	6.48933		190	73.1877		190	49.091		190	57.2274		190	59.0049		190	57.0353
190.1	6.48743		190.1	73.1967		190.1	49.0946		190.1	57.2333		190.1	59.0069		190.1	57.037
190.2	6.4856		190.2	73.1976		190.2	49.0979		190.2	57.237		190.2	59.0087		190.2	57.0398
190.3	6.48413		190.3	73.1987		190.3	49.1001		190.3	57.2408		190.3	59.0111		190.3	57.0426
190.4	6.48329		190.4	73.199		190.4	49.1032		190.4	57.2461		190.4	59.0133		190.4	57.0438
190.5	6.48326		190.5	73.1994		190.5	49.1066		190.5	57.249		190.5	59.0156		190.5	57.046
190.6	6.48399		190.6	73.2		190.6	49.1086		190.6	57.2535		190.6	59.0176		190.6	57.0494
190.7	6.48526		190.7	73.2006		190.7	49.1094		190.7	57.2604		190.7	59.0203		190.7	57.0517
190.8	6.4868		190.8	73.2023		190.8	49.1129		190.8	57.2562		190.8	59.0209		190.8	57.0536
190.9	6.48848		190.9	73.2036		190.9	49.1145		190.9	57.2599		190.9	59.0247		190.9	57.0559
191	6.4902		191	73.204		191	49.1157		191	57.2709		191	59.0304		191	57.0563
191.1	6.49183		191.1	73.2054		191.1	49.1179		191.1	57.2755		191.1	59.0298		191.1	57.0577
191.2	6.49326		191.2	73.2079		191.2	49.1176		191.2	57.2777		191.2	59.0353		191.2	57.0626
191.3	6.49451		191.3	73.2085		191.3	49.1177		191.3	57.2864		191.3	59.0422		191.3	57.0664
191.4	6.49568		191.4	73.2089		191.4	49.1211		191.4	57.2974		191.4	59.0443		191.4	57.0696
191.5	6.49692		191.5	73.2097		191.5	49.1204		191.5	57.3057		191.5	59.0467		191.5	57.0744
191.6	6.49826		191.6	73.2096		191.6	49.1217		191.6	57.3118		191.6	59.0501		191.6	57.079
191.7	6.49955		191.7	73.2099		191.7	49.1225		191.7	57.3227		191.7	59.0527		191.7	57.0808
191.8	6.50057		191.8	73.2101		191.8	49.123		191.8	57.3391		191.8	59.0566		191.8	57.0835
191.9	6.50114		191.9	73.2103		191.9	49.1244		191.9	57.3475		191.9	59.0607		191.9	57.0873
192	6.5011		192	73.2107		192	49.1251		192	57.3492		192	59.064		192	57.0891
192.1	6.50025		192.1	73.2113		192.1	49.1263		192.1	57.3563		192.1	59.0678		192.1	57.0906
192.2	6.4985		192.2	73.2116		192.2	49.1269		192.2	57.3701		192.2	59.0706		192.2	57.0925
192.3	6.49596		192.3	73.212		192.3	49.1275		192.3	57.3823		192.3	59.0732		192.3	57.0958
192.4	6.49296		192.4	73.2124		192.4	49.1283		192.4	57.3905		192.4	59.0765		192.4	57.0986
192.5	6.49005		192.5	73.2133		192.5	49.1289		192.5	57.3971		192.5	59.0827		192.5	57.1006
192.6	6.48779		192.6	73.2193		192.6	49.1296		192.6	57.4038		192.6	59.0874		192.6	57.103
192.7	6.48648		192.7	73.2201		192.7	49.1303		192.7	57.4115		192.7	59.092		192.7	57.1042
192.8	6.48612		192.8	73.2206		192.8	49.131		192.8	57.4187		192.8	59.0962		192.8	57.1071
192.9	6.48658		192.9	73.2211		192.9	49.1331		192.9	57.4267		192.9	59.0992		192.9	57.1087
193	6.48761		193	73.2217		193	49.1353		193	57.4382		193	59.101		193	57.1102
193.1	6.48884		193.1	73.223		193.1	49.1366		193.1	57.4475		193.1	59.1034		193.1	57.1124
193.2	6.48997		193.2	73.2272		193.2	49.1382		193.2	57.4577		193.2	59.1067		193.2	57.1141
193.3	6.49078		193.3	73.2288		193.3	49.1399		193.3	57.4637		193.3	59.1089		193.3	57.1154
193.4	6.49129		193.4	73.2294		193.4	49.1419		193.4	57.4717		193.4	59.1116		193.4	57.1178
193.5	6.49175		193.5	73.2305		193.5	49.1443		193.5	57.4771		193.5	59.1151		193.5	57.1217
193.6	6.49264		193.6	73.2379		193.6	49.1458		193.6	57.4803		193.6	59.1169		193.6	57.1238
193.7	6.49432		193.7	73.2387		193.7	49.1469		193.7	57.4864		193.7	59.1232		193.7	57.1272
193.8	6.49676		193.8	73.2402		193.8	49.1523		193.8	57.4893		193.8	59.1304		193.8	57.1325
193.9	6.49958		193.9	73.2414		193.9	49.1703		193.9	57.4921		193.9	59.1328		193.9	57.135
194	6.50232		194	73.2416		194	49.1758		194	57.4943		194	59.1373		194	57.1379
194.1	6.50449		194.1	73.2493		194.1	49.1807		194.1	57.4974		194.1	59.1446		194.1	57.1433
194.2	6.5057		194.2	73.2508		194.2	49.184		194.2	57.5003		194.2	59.1515		194.2	57.1491
194.3	6.50575		194.3	73.2519		194.3	49.1865		194.3	57.5043		194.3	59.1563		194.3	57.153
194.4	6.50469		194.4	73.2526		194.4	49.2065		194.4	57.5087		194.4	59.1618		194.4	57.1563
194.5	6.50285		194.5	73.2539		194.5	49.2088		194.5	57.517		194.5	59.1668		194.5	57.1614
194.6	6.5008		194.6	73.2547		194.6	49.2133		194.6	57.5218		194.6	59.1706		194.6	57.1669
194.7	6.49915		194.7	73.2557		194.7	49.2145		194.7	57.5278		194.7	59.1769		194.7	57.1724
194.8	6.4982		194.8	73.2568		194.8	49.216		194.8	57.5372		194.8	59.1828		194.8	57.1775
194.9	6.49783		194.9	73.2572		194.9	49.2176		194.9	57.5433		194.9	59.1872		194.9	57.1837
195	6.49772		195	73.2577		195	49.2222		195	57.5484		195	59.1925		195	57.1919
195.1	6.49754		195.1	73.2594		195.1	49.2256		195.1	57.5552		195.1	59.1992		195.1	57.2022
195.2	6.49708		195.2	73.2599		195.2	49.2217		195.2	57.5617		195.2	59.2036		195.2	57.21
195.3	6.49626		195.3	73.2612		195.3	49.226		195.3	57.5663		195.3	59.2054		195.3	57.2191
195.4	6.49519		195.4	73.2617		195.4	49.2314		195.4	57.5718		195.4	59.2072		195.4	57.2224
195.5	6.49411		195.5	73.262		195.5	49.2318		195.5	57.5755		195.5	59.2086		195.5	57.2249
195.6	6.49345		195.6	73.2626		195.6	49.2387		195.6	57.5793		195.6	59.2104		195.6	57.2274
195.7	6.49374		195.7	73.2628		195.7	49.2392		195.7	57.5819		195.7	59.2137		195.7	57.2308
195.8	6.49533		195.8	73.2631		195.8	49.2419		195.8	57.5845		195.8	59.2146		195.8	57.2334
195.9	6.49807		195.9	73.2632		195.9	49.2431		195.9	57.5894		195.9	59.218		195.9	57.2395
196	6.50142		196	73.2635		196	49.2449		196	57.591		196	59.2221		196	57.2427
196.1	6.50475		196.1	73.2639		196.1	49.2469		196.1	57.5952		196.1	59.2251		196.1	57.2499
196.2	6.50751		196.2	73.264		196.2	49.2483		196.2	57.6015		196.2	59.2275		196.2	57.2685
196.3	6.50943					196.3	49.2496		196.3	57.606		196.3	59.2322		196.3	57.2797
196.4	6.51045					196.4	49.2522		196.4	57.61		196.4	59.2343		196.4	57.2683
196.5	6.51063					196.5	49.2535		196.5	57.6148		196.5	59.2379		196.5	57.2833
196.6	6.51022					196.6	49.2559		196.6	57.619		196.6	59.2413		196.6	57.2995
196.7	6.50968					196.7	49.2578		196.7	57.623		196.7	59.2462		196.7	57.3039
196.8	6.5094					196.8	49.2591		196.8	57.6295		196.8	59.253		196.8	57.3292
196.9	6.50943					196.9	49.2602		196.9	57.6337		196.9	59.2571		196.9	57.3379
197	6.50939					197	49.2615		197	57.6371		197	59.2605		197	57.3528
197.1	6.50872					197.1	49.2623		197.1	57.6422		197.1	59.2638		197.1	57.3613
197.2	6.50701					197.2	49.264		197.2	57.6452		197.2	59.2682		197.2	57.3693
197.3	6.50418					197.3	49.2653		197.3	57.6482		197.3	59.2708		197.3	57.3839
197.4	6.50054					197.4	49.267		197.4	57.6579		197.4	59.2725		197.4	57.39
197.5	6.49653					197.5	49.2692		197.5	57.6637		197.5	59.2764		197.5	57.3956
197.6	6.49262					197.6	49.2715		197.6	57.6794		197.6	59.2802		197.6	57.4004
197.7	6.48937					197.7	49.2751		197.7	57.7055		197.7	59.2841		197.7	57.404
197.8	6.48722					197.8	49.2806		197.8	57.7149		197.8	59.2867		197.8	57.4155
197.9	6.48626					197.9	49.2856		197.9	57.7275		197.9	59.2897		197.9	57.4216
198	6.48619					198	49.2892		198	57.7351		198	59.2923		198	57.4282
198.1	6.48652					198.1	49.2919		198.1	57.743		198.1	59.295		198.1	57.4401
198.2	6.48689					198.2	49.2931		198.2	57.7506		198.2	59.2966		198.2	57.4525
198.3	6.48708					198.3	49.2947		198.3	57.754		198.3	59.2985		198.3	57.4724
198.4	6.48698					198.4	49.2976		198.4	57.7683		198.4	59.301		198.4	57.5027
198.5	6.48663					198.5	49.2969		198.5	57.7766		198.5	59.3034		198.5	57.5256
198.6	6.48624					198.6	49.2985		198.6	57.7869		198.6	59.3069		198.6	57.5391
198.7	6.48621					198.7	49.3015		198.7	57.796		198.7	59.3107		198.7	57.5506
198.8	6.48694					198.8	49.3024		198.8	57.805		198.8	59.3141		198.8	57.5879
198.9	6.48852					198.9	49.3033		198.9	57.8083		198.9	59.3198		198.9	57.6696
199	6.49053					199	49.3054		199	57.8114		199	59.3237		199	57.7029
199.1	6.49238					199.1	49.3049		199.1	57.8133		199.1	59.328		199.1	57.7195
199.2	6.49364					199.2	49.3069		199.2	57.8156		199.2	59.332		199.2	57.7381
199.3	6.49419					199.3	49.3097		199.3	57.8203		199.3	59.3349		199.3	57.7537
199.4	6.49411					199.4	49.3087		199.4	57.8207		199.4	59.3381		199.4	57.5851
199.5	6.4935					199.5	49.3099		199.5	57.8234		199.5	59.34		199.5	57.7027
199.6	6.4926					199.6	49.313		199.6	57.8278		199.6	59.3424		199.6	57.6876
199.7	6.49172					199.7	49.3147		199.7	57.8315		199.7	59.3475		199.7	57.7503
[truncated: 4 more rows]

## Sheet: Figure 3d
Figure 3d
Length (nm)	Height (nm)
0	-0.00996
2.37018	-0.00996
4.74035	-0.04886
7.11053	0.25234
9.48071	0.08585
11.8509	0.20064
14.2211	0.00996
16.5912	0.03036
18.9614	0.05929
21.3316	0.09676
23.7018	1.05301
26.0719	2.2355
28.4421	2.29859
30.8123	2.37543
33.1825	2.26159
35.5526	3.05324
37.9228	2.11503
40.293	2.26681
42.6632	2.23788
45.0334	2.11123
47.4035	1.97747
49.7737	2.17953
52.1439	2.30476
54.5141	2.21274
56.8842	2.42239
59.2544	2.29242
61.6246	2.2744
63.9948	2.00878
66.3649	2.22602
68.7351	2.13163
71.1053	2.35646
73.4755	2.28151
75.8457	2.37164
78.2158	2.41006
80.586	2.04435
82.9562	1.9234
85.3264	2.26064
87.6965	2.20752
90.0667	2.11692
92.4369	1.68813
94.8071	2.02301
97.1772	1.9751
99.5474	2.00735
101.918	2.00119
104.288	2.26444
106.658	2.25353
109.028	2.27298
111.398	1.9177
113.769	2.21321
116.139	2.19898
118.509	2.30855
120.879	2.32563
123.249	2.32325
125.619	2.34697
127.99	2.37923
130.36	2.12641
132.73	2.26017
135.1	2.17005
137.47	2.04388
139.84	2.44516
142.211	2.36452
144.581	2.41622
146.951	2.14064
149.321	2.20942
151.691	2.19993
154.061	1.89589
156.432	2.08467
158.802	2.3778
161.172	2.10364
163.542	1.94332
165.912	1.11989
168.283	0.18831
170.653	0.26847
173.023	0.27037
175.393	0.03036
177.763	-0.000948654
180.133	0.31021
182.504	0.20444
184.874	0.05218
187.244	0.15368
189.614	0.03178

## Sheet: Figure 3e
Figure 3e
Length (nm)	Height (nm)
0	-0.08138
2.11267	-0.08138
4.22535	0.02565
6.33802	0.09376
8.45069	-0.19637
10.5634	0.17514
12.676	-0.16718
14.7887	-0.35294
16.9014	-0.00265
19.0141	0.19814
21.1267	0.17956
23.2394	-0.069
25.3521	1.19592
27.4647	2.01855
29.5774	1.98759
31.6901	2.08931
33.8028	2.153
35.9154	1.88764
38.0281	2.06366
40.1408	2.71292
42.2535	3.44445
44.3661	3.58863
46.4788	3.7452
48.5915	3.67797
50.7041	2.96502
52.8168	3.35688
54.9295	2.69789
57.0422	2.55194
59.1548	3.71424
61.2675	3.75847
63.3802	4.78278
65.4929	5.02691
67.6055	4.03887
69.7182	2.6112
71.8309	2.61209
73.9436	2.09462
76.0562	2.37945
78.1689	2.54486
80.2816	2.45552
82.3942	3.36572
84.5069	4.49618
86.6196	5.30643
88.7322	4.82347
90.8449	4.56164
92.9576	4.43249
95.0703	1.97875
97.183	2.09285
99.2956	2.16627
101.408	2.1645
103.521	3.08178
105.634	2.03978
107.746	1.78591
109.859	2.62182
111.972	2.04686
114.084	2.04951
116.197	2.29453
118.31	2.00263
120.422	1.96813
122.535	2.22465
124.648	2.11054
126.76	2.27419
128.873	1.8726
130.986	2.58201
133.098	3.59217
135.211	3.80269
137.324	3.73458
139.436	2.73592
141.549	2.53601
143.662	2.61916
145.774	1.96459
147.887	2.38033
150	2.29895
152.112	2.29807
154.225	2.24057
156.338	2.19015
158.45	2.54221
160.563	2.37414
162.676	3.20031
164.788	1.94071
166.901	1.84076
169.014	2.68993
171.126	2.18396
173.239	2.49356
175.352	2.32107
177.464	2.35733
179.577	1.8841
181.69	1.68154
183.803	1.67977
185.915	0.21672
188.028	0.2521
190.141	0.54046
192.253	0.19018
194.366	-0.17956
196.479	-0.03892
198.591	0.35824
200.704	0.12826
202.817	0.21406
204.929	0.13534

## Sheet: Figure 4f
Figure 4f
Regions of a CoPd nanoparticle	1	2	3	4	5	6	7		Average
Co (Atom %)	20.48	29.66	20.65	23.5	30.52	24.22	22.89		24.56
Pd (Atom %)	79.51	70.33	79.34	76.49	69.47	75.77	77.1		75.43

## Sheet: Figure 4g
Figure 4g
Regions of a PdPt nanoparticle	1	2	3	4	5	6	7		Average
Pd (Atom %)	48.88	49.59	48.34	49.03	47.81	45.91	46.74		48.0429
Pt (Atom %)	51.11	50.4	51.65	50.96	52.18	54.08	53.25		51.9471

## Sheet: Figure 4h
Figure 4h
Regions of a PtAg nanoparticle	1	2	3	4	5	6	7		Average
Pt (Atom %)	68.27	73.42	80.27	32.47	59.55	66.78	66.55		63.9014
Ag (Atom %)	31.72	26.57	19.72	67.52	40.44	33.21	33.44		36.0886

## Sheet: Figure 6a
Figure 6a
[TMB] (mM)	ν (10-9 M s-1)		[H2O2] (mM)	ν (10-9 M s-1)
0.1	2.70513		0.2	1.75641
0.2	3.74487		0.4	3.46154
0.3	5.01453		0.6	3.94444
0.4	6.10855		0.8	4.57692
0.5	6.52137		1	5.05556

## Sheet: Figure 6b
Figure 6b
1/[TMB] (mM-1)	ν (108 s M-1)		1/[H2O2] (mM-1)	ν (108 s M-1)
2	1.53342		1	1.97802
2.5	1.63705		1.25	2.18487
3.33333	1.9942		1.66667	2.53521
5	2.67032		2.5	2.88889
10	3.69668		5	5.69343

## Sheet: Supplementary Figure 3
Supplementary Figure 3
Origami			Ag			Ni			Co			Rh			Pd			Pt
Length (nm)	Height (nm)		Length (nm)	Height (nm)		Length (nm)	Height (nm)		Length (nm)	Height (nm)		Length (nm)	Height (nm)		Length (nm)	Height (nm)		Length (nm)	Height (nm)
0	-0.0128		0	0.024		0	0.07378		0	-0.16611		0	0.06491		0	-0.0149		0	0.21918
3.49439	-0.0128		8.88499	0.05691		2.22384	0.03212		5.23431	-0.1784		5.7902	0.06491		6.87651	-0.0149		7.82295	0.12164
6.98879	0.09371		17.77	-0.12975		4.44767	0.02789		10.4686	0.09106		11.5804	0.14252		13.753	0.04881		15.6459	0.04971
10.4832	0.13568		26.655	-0.19043		6.67151	0.0436		15.7029	0.07821		17.3706	0.26458		20.6295	0.12844		23.4688	-0.04444
13.9776	0.10829		35.54	0.9967		8.89535	0.07819		20.9372	-0.13762		23.1608	-0.22719		27.506	0.13769		31.2918	-0.03879
17.472	-0.22637		44.425	1.25844		11.1192	0.13397		26.1716	-0.02737		28.951	0.11148		34.3825	-0.20705		39.1147	0.19093
20.9664	0.04517		53.3099	2.67902		13.343	0.12303		31.4059	-0.16201		34.7412	0.16228		41.259	-0.2014		46.9377	3.67024
24.4608	0.01067		62.1949	3.22305		15.5669	0.09867		36.6402	0.43203		40.5314	-0.08114		48.1355	0.05857		54.7606	6.18662
27.9551	0.085		71.0799	3.82502		17.7907	-0.17474		41.8745	1.0242		46.3216	0.04727		55.012	1.25926		62.5836	6.28152
31.4495	-0.28345		79.9649	3.84593		20.0145	0.000882533		47.1088	1.65753		52.1118	-0.07832		61.8886	2.68088		70.4065	5.48202
34.9439	0.06508		88.8499	2.68056		22.2384	-0.1555		52.3431	2.76312		57.902	-0.115		68.7651	3.32875		78.2295	5.19129
38.4383	0.03681		97.7349	1.97644		24.4622	-0.18021		57.5774	4.25715		63.6922	1.57196		75.6416	3.72127		86.0524	3.36558
41.9327	-0.14795		106.62	1.45195		26.686	-0.14968		62.8117	5.13182		69.4824	2.97318		82.5181	5.90841		93.8754	2.37779
45.4271	-0.04659		115.505	1.9761		28.9099	-0.04307		68.0461	5.20091		75.2726	7.4386		89.3946	6.30761		101.698	2.13338
48.9215	0.26335		124.39	1.95536		31.1337	-0.26741		73.2804	4.66106		81.0628	8.27821		96.2711	5.62429		109.521	1.30338
52.4159	1.98359		133.275	2.48294		33.3576	-0.18215		78.5147	4.08341		86.853	7.99952		103.148	3.77162		117.344	3.0436
55.9103	2.13332		142.16	2.46202		35.5814	0.07378		83.749	3.66535		92.6432	7.06466		110.024	1.9395		125.167	2.69488
59.4047	2.74484		151.045	2.27211		37.8052	0.06954		88.9833	2.80557		98.4334	4.0308		116.901	2.30839		132.99	2.31942
62.8991	2.32625		159.93	2.17081		40.0291	0.04519		94.2176	1.98416		104.224	1.01387		123.777	2.54062		140.813	2.38042
66.3935	2.47313		168.815	1.59833		42.2529	1.13158		99.4519	1.20279		110.014	-0.24412		130.654	2.56939		148.636	2.36536
69.8879	2.29193		177.7	0.2499		44.4767	1.42776		104.686	0.39106		115.804	0.49953		137.53	2.3238		156.459	1.036
73.3823	2.6682		186.585	-0.07816		46.7006	2.60895		109.921	1.01285		121.594	1.58678		144.407	1.25104		164.282	0.03653
76.8767	2.57004		195.47	-0.21802		48.9244	2.58476		115.155	1.8067		127.384	1.85066		151.283	0.29953		172.105	-0.11222
80.371	2.23396		204.355	-0.18323		51.1482	2.8933		120.389	1.87355		133.175	1.74765		158.16	-0.00925		179.928	0.08097
83.8654	1.25381					53.3721	4.24693		125.624	2.10446		138.965	1.82878		165.036	-0.06525		187.751	-0.05197
87.3598	0.45629					55.5959	4.82269		130.858	2.04915		144.755	1.75329		171.913	0.07347		195.574	-0.15177
90.8542	0.73653					57.8197	5.58485		136.092	1.99683		150.545	0.9024		178.789	0.12485		203.397	0.06101
94.3486	-0.36169					60.0436	5.80054		141.326	2.10278		156.335	0.66533		185.666	0.14026
97.843	-0.45967					62.2674	6.21427		146.561	2.09087		162.126	-0.03316		192.542	-0.05908
101.337	0.31848					64.4913	6.06971		151.795	1.75381		167.916	0.02469		199.419	0.0596
104.832	-0.02436					66.7151	6.18038		157.029	0.88528		173.706	-0.00141
108.326	-0.28931					68.9389	6.03529		162.264	0.03315		179.496	-0.26881
111.821	-0.28576					71.1628	5.66586		167.498	-0.06089		185.286	0.02258
115.315	2.0501					73.3866	5.12063		172.732	0.08864		191.077	-0.02117
118.809	1.92775					75.6104	4.89029		177.967	0.07654		196.867	0.14534
122.304	2.24605					77.8343	4.82428		183.201	-0.1		202.657	-0.27869
125.798	1.89913					80.0581	4.79992		188.435	-0.07207
129.293	2.1182					82.2819	4.46103		193.669	-0.04637
132.787	1.94909					84.5058	4.35636		198.904	-0.14022
136.281	2.014					86.7296	2.82481		204.138	0.1702
139.776	2.17902					88.9535	2.51999
143.27	1.59327					91.1773	2.13714
146.764	-0.04428					93.4011	1.91245
150.259	0.00622					95.625	0.34772
153.753	-0.05655					97.8488	1.36404
157.248	-0.31492					100.073	1.80602
160.742	0.18084					102.296	2.41426
164.237	-0.14279					104.52	2.51028
167.731	-0.06064					106.744	2.65219
171.225	-0.06775					108.968	2.58794
174.72	-0.20058					111.192	2.56411
178.214	0.19827					113.416	2.74009
181.708	0.17053					115.639	2.7528
185.203	0.14119					117.863	2.80893
188.697	0.02703					120.087	2.81352
192.192	0.21801					122.311	2.66896
195.686	0.29625					124.535	2.50286
						126.759	2.55652
						128.982	2.65184
						131.206	2.43597
						133.43	2.41161
						135.654	2.52722
						137.878	2.70267
						140.102	2.52157
						142.326	2.37649
						144.549	2.26264
						146.773	1.87768
						148.997	0.99585
						151.221	0.69332
						153.445	0.58865
						155.668	0.39537
						157.892	0.37049
						160.116	0.01995
						162.34	-0.12479
						164.564	-0.23352
						166.788	-0.25823
						169.012	-0.11561
						171.235	0.33942
						173.459	0.50357
						175.683	-0.06142
						177.907	-0.0466
						180.131	0.12338
						182.355	0.01836
						184.578	0.20245
						186.802	-0.06248
						189.026	0.25452
						191.25	0.18974
						193.474	-0.05454
						195.698	0.04042
						197.921	0.21357
						200.145	0.10855

## Sheet: Supplementary Figure 4b
Supplementary Figure 4b
Energy (keV)	Counts
0.5	81
0.52	81
0.54	44
0.56	37
0.58	26
0.6	24
0.62	19
0.64	26
0.66	28
0.68	14
0.7	31
0.72	21
0.74	25
0.76	25
0.78	19
0.8	34
0.82	21
0.84	11
0.86	23
0.88	23
0.9	43
0.92	51
0.94	44
0.96	39
0.98	35
1	32
1.02	20
1.04	22
1.06	23
1.08	23
1.1	19
1.12	30
1.14	24
1.16	20
1.18	32
1.2	28
1.22	43
1.24	49
1.26	52
1.28	43
1.3	38
1.32	25
1.34	21
1.36	17
1.38	19
1.4	33
1.42	20
1.44	22
1.46	17
1.48	24
1.5	18
1.52	28
1.54	12
1.56	15
1.58	13
1.6	16
1.62	13
1.64	10
1.66	11
1.68	11
1.7	19
1.72	19
1.74	26
1.76	18
1.78	14
1.8	14
1.82	11
1.84	13
1.86	4
1.88	19
1.9	16
1.92	15
1.94	7
1.96	18
1.98	11
2	11
2.02	12
2.04	13
2.06	16
2.08	9
2.1	12
2.12	7
2.14	15
2.16	18
2.18	14
2.2	14
2.22	13
2.24	10
2.26	16
2.28	25
2.3	16
2.32	15
2.34	15
2.36	17
2.38	22
2.4	12
2.42	14
2.44	9
2.46	14
2.48	12
2.5	16
2.52	14
2.54	10
2.56	18
2.58	10
2.6	28
2.62	27
2.64	22
2.66	22
2.68	22
2.7	18
2.72	13
2.74	21
2.76	23
2.78	20
2.8	31
2.82	21
2.84	27
2.86	28
2.88	54
2.9	50
2.92	116
2.94	136
2.96	220
2.98	270
3	248
3.02	223
3.04	149
3.06	124
3.08	103
3.1	102
3.12	111
3.14	123
3.16	145
3.18	131
3.2	99
3.22	92
3.24	68
3.26	42
3.28	44
3.3	40
3.32	48
3.34	53
3.36	46
3.38	33
3.4	28
3.42	26
3.44	21
3.46	26
3.48	22
3.5	19
3.52	16
3.54	25
3.56	17
3.58	19
3.6	13
3.62	6
3.64	8
3.66	8
3.68	9
3.7	9
3.72	12
3.74	7
3.76	7
3.78	8
3.8	9
3.82	14
3.84	9
3.86	5
3.88	8
3.9	8
3.92	7
3.94	9
3.96	4
3.98	13
4	4
4.02	5
4.04	5
4.06	3
4.08	7
4.1	10
4.12	3
4.14	3
4.16	9
4.18	4
4.2	7
4.22	8
4.24	4
4.26	3
4.28	3
4.3	3
4.32	8
4.34	6
4.36	3
4.38	3
4.4	4
4.42	5
4.44	6
4.46	6
4.48	6
4.5	4
4.52	6
4.54	6
4.56	3
4.58	4
4.6	4
4.62	11
4.64	3
4.66	8
4.68	7
4.7	5
4.72	3
4.74	10
4.76	5
4.78	5
4.8	8
4.82	5
4.84	3
4.86	5
4.88	8
4.9	8
4.92	6
4.94	6
4.96	4
4.98	5
5	5
5.02	7
5.04	3
5.06	3
5.08	9
5.1	3
5.12	8
5.14	1
5.16	4
5.18	3
5.2	3
5.22	3
5.24	5
5.26	3
5.28	3
5.3	3
5.32	11
5.34	1
5.36	4
5.38	4
5.4	6
5.42	7
5.44	2
5.46	4
5.48	3
5.5	4
5.52	3
5.54	2
5.56	4
5.58	0
5.6	6
5.62	4
5.64	4
5.66	3
5.68	6
5.7	4
5.72	2
5.74	4
5.76	3
5.78	7
5.8	5
5.82	4
5.84	1
5.86	4
5.88	4
5.9	9
5.92	3
5.94	2
5.96	4
5.98	6
6	4
6.02	6
6.04	5
6.06	2
6.08	4
6.1	4
6.12	2
6.14	5
6.16	3
6.18	7
6.2	3
6.22	3
6.24	4
6.26	6
6.28	3
6.3	3
6.32	4
6.34	3
6.36	7
6.38	6
6.4	5
6.42	3
6.44	4
6.46	6
6.48	5
6.5	4
6.52	2
6.54	5
6.56	0
6.58	1
6.6	2
6.62	7
6.64	2
6.66	4
6.68	5
6.7	3
6.72	4
6.74	5
6.76	4
6.78	1
6.8	2
6.82	3
6.84	2
6.86	1
6.88	3
6.9	3
6.92	1
6.94	3
6.96	4
6.98	3
7	0
7.02	7
7.04	1
7.06	2
7.08	3
7.1	2
7.12	5
7.14	0
7.16	5
7.18	5
7.2	2
7.22	4
7.24	2
7.26	7
7.28	3
7.3	4
7.32	1
7.34	2
7.36	4
7.38	2
7.4	5
7.42	3
7.44	2
7.46	3
7.48	3
7.5	3
7.52	2
7.54	5
7.56	1
7.58	2
7.6	1
7.62	2
7.64	3
7.66	5
7.68	0
7.7	5
7.72	4
7.74	5
7.76	5
7.78	0
7.8	4
7.82	3
7.84	7
7.86	14
7.88	15
7.9	23
7.92	34
7.94	53
7.96	66
7.98	93
8	89
8.02	116
8.04	111
8.06	125
8.08	110
8.1	91
8.12	56
8.14	55
8.16	37
8.18	27
8.2	14
8.22	12
8.24	7
8.26	10
8.28	4
8.3	10
8.32	1
8.34	4
8.36	7
8.38	3
8.4	3
8.42	4
8.44	2
8.46	1
8.48	3
8.5	5
8.52	4
8.54	4
8.56	7
8.58	4
8.6	2
8.62	4
8.64	2
8.66	3
8.68	2
8.7	3
8.72	2
8.74	4
8.76	4
8.78	11
8.8	10
8.82	14
8.84	11
8.86	15
8.88	25
8.9	19
8.92	15
8.94	16
8.96	8
8.98	7
9	9
9.02	5
9.04	10
9.06	5
9.08	3
9.1	2
9.12	5
9.14	2
9.16	2
9.18	4
9.2	1
9.22	1
9.24	4
9.26	2
9.28	3
9.3	4
9.32	3
9.34	1
9.36	2
9.38	0
9.4	4
9.42	0
9.44	0
9.46	2
9.48	1
9.5	1
9.52	4
9.54	3
9.56	1
9.58	2
9.6	1
9.62	1
9.64	0
9.66	2
9.68	1
9.7	3
9.72	1
9.74	0
9.76	0
9.78	2
9.8	1
9.82	1
9.84	2
9.86	3
9.88	0
9.9	0
9.92	5
9.94	3
9.96	2
9.98	2
10	0
10.02	2
10.04	1
10.06	3
10.08	0
10.1	1
10.12	1
10.14	3
10.16	2
10.18	1
10.2	2
10.22	3
10.24	0
10.26	0
10.28	1
10.3	1
10.32	0
10.34	0
10.36	2
10.38	2
10.4	2
10.42	3
10.44	0
10.46	4
10.48	0
10.5	1
10.52	1
10.54	5
10.56	1
10.58	6
10.6	3
10.62	2
10.64	2
10.66	3
10.68	0
10.7	0
10.72	0
10.74	2
10.76	1
10.78	1
10.8	1
10.82	2
10.84	3
10.86	4
10.88	1
10.9	0
10.92	0
10.94	2
10.96	2
10.98	5
11	0
11.02	3
11.04	4
11.06	0
11.08	2
11.1	0
11.12	3
11.14	2
11.16	3
11.18	2
11.2	1
11.22	0
11.24	1
11.26	1
11.28	3
11.3	3
11.32	0
11.34	1
11.36	2
11.38	1
11.4	1
11.42	0
11.44	5
11.46	1
11.48	1
11.5	1
11.52	0
11.54	1
11.56	1
11.58	1
11.6	2
11.62	2
11.64	0
11.66	4
11.68	4
11.7	1
11.72	3
11.74	3
11.76	1
11.78	4
11.8	2
11.82	1
11.84	1
11.86	2
11.88	1
11.9	0
11.92	3
11.94	3
11.96	2
11.98	2
12	1
12.02	2
12.04	2
12.06	3
12.08	0
12.1	1
12.12	2
12.14	2
12.16	2
12.18	2
12.2	0
12.22	1
12.24	2
12.26	3
12.28	1
12.3	3
12.32	1
12.34	0
12.36	5
12.38	2
12.4	0
12.42	1
12.44	3
12.46	1
12.48	0
12.5	0
12.52	2
12.54	1
12.56	0
12.58	1
12.6	1
12.62	0
12.64	0
12.66	2
12.68	2
12.7	2
12.72	3
12.74	4
12.76	0
12.78	0
12.8	0
12.82	2
12.84	2
12.86	2
12.88	3
12.9	1
12.92	0
12.94	0
12.96	3
12.98	0
13	0
13.02	0
13.04	1
13.06	0
13.08	2
13.1	1
13.12	1
13.14	2
13.16	0
13.18	0
13.2	1
13.22	2
13.24	0
13.26	3
13.28	2
13.3	4
13.32	0
13.34	3
13.36	2
13.38	2
13.4	1
13.42	3
13.44	1
13.46	2
13.48	1
13.5	3
13.52	1
13.54	4
13.56	3
13.58	0
13.6	0
13.62	1
13.64	5
13.66	2
13.68	3
13.7	1
13.72	2
13.74	1
13.76	3
13.78	1
13.8	2
13.82	2
13.84	0
13.86	2
13.88	1
13.9	3
13.92	1
13.94	1
13.96	0
13.98	2
14	2
14.02	0
14.04	1
14.06	2
14.08	1
14.1	1
14.12	1
14.14	1
14.16	1
14.18	1
14.2	2
14.22	0
14.24	2
14.26	0
14.28	3
14.3	1
14.32	2
14.34	1
14.36	0
14.38	2
14.4	2
14.42	0
14.44	1
14.46	3
14.48	2
14.5	1
14.52	0
14.54	1
14.56	1
14.58	0
14.6	0
14.62	1
14.64	3
14.66	3
14.68	0
14.7	0
14.72	2
14.74	0
14.76	2
14.78	1
14.8	2
14.82	3
14.84	2
14.86	1
14.88	0
14.9	0
14.92	1
14.94	1
14.96	0
14.98	2
15	1
15.02	0
15.04	2
15.06	2
15.08	0
15.1	3
15.12	1
15.14	4
15.16	3
15.18	1
15.2	2
15.22	1
15.24	2
15.26	0
15.28	1
15.3	1
15.32	0
15.34	1
15.36	1
15.38	2
15.4	2
15.42	3
15.44	2
15.46	2
15.48	2
15.5	1
15.52	2
15.54	3
15.56	1
15.58	1
15.6	5
15.62	1
15.64	2
15.66	1
15.68	1
15.7	1
15.72	4
15.74	0
15.76	0
15.78	0
15.8	1
15.82	1
15.84	0
15.86	1
15.88	0
15.9	1
15.92	3
15.94	1
15.96	1
15.98	1
16	3
16.02	3
16.04	2
16.06	2
16.08	0
16.1	0
16.12	1
16.14	1
16.16	2
16.18	0
16.2	2
16.22	2
16.24	0
16.26	0
16.28	4
16.3	0
16.32	1
16.34	1
16.36	0
16.38	2
16.4	0
16.42	1
16.44	0
16.46	1
16.48	2
16.5	1
16.52	0
16.54	1
16.56	0
16.58	1
16.6	1
16.62	0
16.64	1
16.66	2
16.68	0
16.7	0
16.72	2
16.74	0
16.76	1
16.78	0
16.8	2
16.82	2
16.84	0
16.86	2
16.88	0
16.9	0
16.92	2
16.94	0
16.96	2
16.98	1
17	0
17.02	0
17.04	1
17.06	2
17.08	2
17.1	2
17.12	0
17.14	0
17.16	0
17.18	0
17.2	0
17.22	0
17.24	0
17.26	0
17.28	1
17.3	1
17.32	0
17.34	1
17.36	2
17.38	2
17.4	1
17.42	0
17.44	2
17.46	2
17.48	0
17.5	0
17.52	3
17.54	1
17.56	0
17.58	0
17.6	1
17.62	0
17.64	0
17.66	1
17.68	2
17.7	2
17.72	2
17.74	3
17.76	0
17.78	1
17.8	0
17.82	1
17.84	0
17.86	2
17.88	0
17.9	1
17.92	1
17.94	3
17.96	3
17.98	2
18	1
18.02	3
18.04	2
18.06	1
18.08	1
18.1	0
18.12	0
18.14	1
18.16	1
18.18	2
18.2	2
18.22	0
18.24	1
18.26	0
18.28	2
18.3	3
18.32	1
18.34	1
18.36	1
18.38	1
18.4	0
18.42	0
18.44	1
18.46	2
18.48	2
18.5	0
18.52	1
18.54	3
18.56	1
18.58	1
18.6	2
18.62	1
18.64	0
18.66	0
18.68	1
18.7	0
18.72	1
18.74	0
18.76	1
18.78	3
18.8	0
18.82	1
18.84	0
18.86	0
18.88	1
18.9	2
18.92	1
18.94	0
18.96	1
18.98	0
19	1
19.02	1
19.04	3
19.06	0
19.08	1
19.1	0
19.12	1
19.14	1
19.16	0
19.18	1
19.2	1
19.22	0
19.24	2
19.26	2
19.28	2
19.3	1
19.32	0
19.34	0
19.36	2
19.38	0
19.4	0
19.42	0
19.44	1
19.46	2
19.48	2
19.5	2
19.52	3
19.54	0
19.56	3
19.58	0
19.6	1
19.62	3
19.64	0
19.66	1
19.68	1
19.7	2
19.72	0
19.74	0
19.76	1
19.78	3
19.8	0
19.82	0
19.84	1
19.86	1
19.88	2
19.9	2
19.92	0
19.94	0
19.96	0
19.98	1
20	1
20.02	1
20.04	0
20.06	0
20.08	2
20.1	0
20.12	0
20.14	2
20.16	1
20.18	2
20.2	1
20.22	0
20.24	0
20.26	1
20.28	1
20.3	2
20.32	3
20.34	0
20.36	1
20.38	1
20.4	1
20.42	3
20.44	0
20.46	1
20.48	4
20.5	1
20.52	1
20.54	1
20.56	1
20.58	2
20.6	0
20.62	3
20.64	0
20.66	0
20.68	0
20.7	0
20.72	0
20.74	0
20.76	0
20.78	2
20.8	0
20.82	1
20.84	1
20.86	0
20.88	0
20.9	1
20.92	0
20.94	0
20.96	0
20.98	2
21	0
21.02	2
21.04	2
21.06	1
21.08	0
21.1	2
21.12	1
21.14	0
21.16	0
21.18	1
21.2	3
21.22	1
21.24	1
21.26	3
21.28	2
21.3	0
21.32	0
21.34	1
21.36	3
21.38	0
21.4	0
21.42	1
21.44	1
21.46	1
21.48	0
21.5	3
21.52	2
21.54	0
21.56	0
21.58	3
21.6	0
21.62	1
21.64	6
21.66	1
21.68	5
21.7	1
21.72	5
21.74	2
21.76	4
21.78	7
21.8	8
21.82	6
21.84	13
21.86	14
21.88	22
21.9	17
21.92	24
21.94	22
21.96	33
21.98	31
22	19
22.02	36
22.04	37
22.06	41
22.08	34
22.1	51
22.12	37
22.14	23
22.16	40
22.18	27
22.2	23
22.22	24
22.24	20
22.26	18
22.28	13
22.3	10
22.32	9
22.34	5
22.36	5
22.38	5
22.4	4
22.42	1
22.44	1
22.46	2
22.48	1
22.5	4
22.52	0
22.54	0
22.56	2
22.58	0
22.6	3
22.62	0
22.64	0
22.66	4
22.68	0
22.7	0
22.72	1
22.74	1
22.76	0
22.78	0
22.8	1
22.82	0
22.84	3
22.86	0
22.88	1
22.9	2
22.92	1
22.94	1
22.96	2
22.98	1
23	0
23.02	0
23.04	1
23.06	1
23.08	0
23.1	0
23.12	1
23.14	0
23.16	0
23.18	0
23.2	1
23.22	3
23.24	0
23.26	0
23.28	0
23.3	2
23.32	1
23.34	0
23.36	0
23.38	0
23.4	0
23.42	1
23.44	1
23.46	2
23.48	1
23.5	0
23.52	1
23.54	0
23.56	1
23.58	1
23.6	2
23.62	0
23.64	2
23.66	0
23.68	0
23.7	0
23.72	1
23.74	0
23.76	1
23.78	0
23.8	0
23.82	1
23.84	1
23.86	0
23.88	1
23.9	1
23.92	1
23.94	0
23.96	1
23.98	0
24	1
24.02	1
24.04	1
24.06	0
24.08	1
24.1	0
24.12	1
24.14	0
24.16	1
24.18	2
24.2	1
24.22	3
24.24	1
24.26	0
24.28	1
24.3	1
24.32	3
24.34	2
24.36	0
24.38	0
24.4	0
24.42	1
24.44	0
24.46	4
24.48	0
24.5	0
24.52	1
24.54	0
24.56	2
24.58	1
24.6	1
24.62	1
24.64	0
24.66	1
24.68	2
24.7	3
24.72	4
24.74	1
24.76	2
24.78	7
24.8	9
24.82	9
24.84	15
24.86	6
24.88	10
24.9	2
24.92	8
24.94	6
24.96	6
24.98	12
25	6
25.02	5
25.04	4
25.06	2
25.08	3
25.1	5
25.12	0
25.14	1
25.16	1
25.18	0
25.2	1
25.22	2
25.24	1
25.26	4
25.28	3
25.3	2
25.32	1
25.34	2
25.36	0
25.38	5
25.4	4
25.42	2
25.44	4
25.46	3
25.48	1
25.5	3
25.52	1
25.54	2
25.56	0
25.58	4
25.6	0
25.62	2
25.64	0
25.66	1
25.68	1
25.7	1
25.72	0
25.74	0
25.76	0
25.78	1
25.8	0
25.82	0
25.84	0
25.86	0
25.88	4
25.9	0
25.92	1
25.94	0
25.96	0
25.98	0
26	0
26.02	0
26.04	0
26.06	0
26.08	0
26.1	0
26.12	0
26.14	0
26.16	1
26.18	1
26.2	0
26.22	0
26.24	0
26.26	0
26.28	0
26.3	1
26.32	0
26.34	0
26.36	1
26.38	1
26.4	2
26.42	0
26.44	0
26.46	0
26.48	1
26.5	0
26.52	0
26.54	1
26.56	0
26.58	2
26.6	0
26.62	1
26.64	1
26.66	0
26.68	0
26.7	0
26.72	0
26.74	1
26.76	0
26.78	0
26.8	0
26.82	1
26.84	1
26.86	1
26.88	1
26.9	3
26.92	1
26.94	0
26.96	0
26.98	0
27	0
27.02	0
27.04	1
27.06	1
27.08	0
27.1	1
27.12	1
27.14	1
27.16	0
27.18	0
27.2	0
27.22	0
27.24	1
27.26	0
27.28	0
27.3	1
27.32	0
27.34	0
27.36	0
27.38	1
27.4	1
27.42	0
27.44	0
27.46	0
27.48	0
27.5	0
27.52	0
27.54	0
27.56	1
27.58	0
27.6	0
27.62	1
27.64	0
27.66	0
27.68	2
27.7	0
27.72	0
27.74	0
27.76	0
27.78	0
27.8	0
27.82	0
27.84	0
27.86	0
27.88	0
27.9	0
27.92	0
27.94	0
27.96	0
27.98	0
28	0
28.02	0
28.04	0
28.06	1
28.08	1
28.1	0
28.12	3
28.14	0
28.16	0
28.18	0
28.2	1
28.22	0
28.24	1
28.26	0
28.28	1
28.3	0
28.32	1
28.34	0
28.36	0
28.38	0
28.4	1
28.42	1
28.44	0
28.46	0
28.48	1
28.5	1
28.52	0
28.54	0
28.56	1
28.58	0
28.6	0
28.62	0
28.64	0
28.66	0
28.68	1
28.7	0
28.72	0
28.74	0
28.76	1
28.78	2
28.8	1
28.82	0
28.84	0
28.86	1
28.88	0
28.9	0
28.92	2
28.94	1
28.96	1
28.98	0
29	1
29.02	0
29.04	0
29.06	3
29.08	0
29.1	0
29.12	0
29.14	0
29.16	1
29.18	0
29.2	0
29.22	1
29.24	1
29.26	0
29.28	0
29.3	0
29.32	1
29.34	0
29.36	0
29.38	1
29.4	1
29.42	1
29.44	1
29.46	0
29.48	0
29.5	1
29.52	1
29.54	0
29.56	1
29.58	0
29.6	1
29.62	0
29.64	0
29.66	2
29.68	2
29.7	1
29.72	0
29.74	0
29.76	0
29.78	0
29.8	0
29.82	0
29.84	1
29.86	1
29.88	1
29.9	0
29.92	1
29.94	0
29.96	0
29.98	0
30	0

[truncated: 67 more sheets: Supplementary Figure 4d, Supplementary Figure 5b, Supplementary Figure 5d, Supplementary Figure 6b, Supplementary Figure 6d, Supplementary Figure 7b, Supplementary Figure 7d, Supplementary Figure 8b, Supplementary Figure 8d, Supplementary Figure 9b, Supplementary Figure 9d, Supplementary Figure 10b, Supplementary Figure 11, Supplementary Figure 12c, Supplementary Figure 13c, Supplementary Figure 14c, Supplementary Figure 15c, Supplementary Figure 19a, Supplementary Figure 19b, Supplementary Figure 19c …]
